# Supplementary material for: The impact of a routine late third trimester growth scan on the incidence, diagnosis, and management of breech presentation in Oxfordshire, UK: A cohort study
Source: PLoS Med. 2021 Jan 15;18(1):e1003503. doi: 10.1371/journal.pmed.1003503 (PMC7810318; doi:10.1371/journal.pmed.1003503)
Supplement: S1 Data — (XLSX) [file pmed.1003503.s003.xlsx]

## Sheet: Data
ID	ga_del_weeks	presentation_clean	delivery_m	c_section	nicu	hie_clean	babys_mother_ethnic_category	parity	booking_body_mass_index	age_at_delivery	birthweight	sex_b	scan_at_35	ecv_declined	breech_visit	ecv_done	ecv_success_all	ecv_contraind	planned_vbb	unknown	mortality_all	apgar_7	cao_1	bw_c03	pre_post	ecv_clinic_attended	T3_breech
1	39.2857	cephalic	c-section	emergency C-section	0	0	White British	2	31.62	38	4315	female	0			0	0	1	0	0	0	0	1	0	0		0
2	39.8571	cephalic	ventouse	not C-section	0	0	White British	0	20.83	24	2860	male	1			0	0	1	0	0	0	0	0	0	0		0
3	38.5714	cephalic	vaginal cephalic	not C-section	0	0	White British	1	24.68	26	3070	female	1			0	0	1	0	0	0	0	0	0	1		0
4	27.4286	breech	c-section	emergency C-section	1	0	White British	0	21.91	27	940	female	0			0	0	1	0	1	0	0	1	0	0		1
5	40.5714	cephalic	c-section	emergency C-section	0	0	White British	1	19.13	28	4290	male	1			0	0	1	0	0	0	0	0	0	1		0
6	37.5714	cephalic	forceps	not C-section	0	0	White British	0	40.96	27	3760	male	1			0	0	1	0	0	0	0	0	0	1		0
7	30.7143	breech	c-section	emergency C-section	1	0	White British	0	23.27	27	1250	female	0			0	0	1	0	1	0	0	1	0	1		1
8	40.8571	cephalic	vaginal cephalic	not C-section	0	0	White British	0	20.81	26	3080	female	1			0	0	1	0	0	0	0	0	0	0		0
9	39.4286	cephalic	forceps	not C-section	0	0	White British	0	18.38	27	3845	male	0			0	0	1	0	0	0	0	0	0	0		0
10	41.4286	cephalic	ventouse	not C-section	0	0	White British	0	19.83	28	3110	female	1			0	0	1	0	0	0	0	0	0	1		0
11	40	cephalic	forceps	not C-section	0	0	White British	2	26.19	25	3000	female	0			0	0	1	0	0	0	1	1	0	0		0
12	38.7143	cephalic	ventouse	not C-section	0	0	White British	0	22.09	27	2940	male	1			0	0	1	0	0	0	0	0	0	0		0
13	41.8571	cephalic	c-section	emergency C-section	0	0	White British	0	24.99	28	4100	male	1			0	0	1	0	0	0	0	0	0	1		0
14	40.5714	cephalic	vaginal cephalic	not C-section	0	0	White British	3	32.6	27	2545	female	1			0	0	1	0	0	0	0	0	1	1		0
15	39.2857	cephalic	vaginal cephalic	not C-section	0	0	White British	1	28.04	27	3660	female	1	0	1	1	1	1	0	0	0	0	0	0	1	1	1
16	40	cephalic	vaginal cephalic	not C-section	0	0	White British	1	30.85	25	2230	female	1			0	0	1	0	0	0	0	0	1	0		0
17	38.4286	cephalic	vaginal cephalic	not C-section	0	0	White British	2	30.85	27	2500	female	1			0	0	1	0	0	0	0	0	0	0		0
18	36.8571	cephalic	vaginal cephalic	not C-section	0	0	White British	1	20.32	25	2820	female	0			0	0	1	0	0	0	0	0	0	0		0
19	40	cephalic	vaginal cephalic	not C-section	0	0	White British	1	24.17	28	3660	male	1			0	0	1	0	0	0	0	0	0	1		0
20	40.8571	cephalic	vaginal cephalic	not C-section	0	0	White British	1	26.03	27	4130	female	0			0	0	1	0	0	0	0	0	0	0		0
21	40.1429	cephalic	forceps	not C-section	0	0	White British	0	26.57	28	3730	male	1			0	0	1	0	0	0	0	0	0	1		0
22	38	cephalic	vaginal cephalic	not C-section	0	0	White British	1	31.57	27	3920	female	1			0	0	1	0	0	0	0	0	0	1		0
23	39.7143	cephalic	vaginal cephalic	not C-section	0	0	White British	1	19.83	26	3230	male	1			0	0	1	0	0	0	0	0	0	0		0
24	39.8571	cephalic	vaginal cephalic	not C-section	0	0	White British	1	23.1	28	3130	male	1			0	0	1	0	0	0	0	0	0	1		0
25	34.7143	cephalic	vaginal cephalic	not C-section	1	0	White British	0	26.84	28	1930	male	0			0	0	1	0	0	0	0	1	0	1		0
26	39.7143	cephalic	vaginal cephalic	not C-section	0	0	White British	1	22.98	28	3615	female	1			0	0	1	0	0	0	0	0	0	1		0
27	40.2857	cephalic	vaginal cephalic	not C-section	0	0	White British	3	23.23	25	3610	female	0			0	0	1	0	0	0	0	0	0	0		0
28	40.1429	cephalic	vaginal cephalic	not C-section	0	0	White British	1	32.6	26	3550	male	1			0	0	1	0	0	0	0	0	0	1		0
29	38.4286	cephalic	c-section	emergency C-section	1	0	White British	1	24.68	27	2940	female	1	0	1	1	1	1	0	0	0	1	1	0	1	1	1
30	40	cephalic	vaginal cephalic	not C-section	0	0	White British	0	26.3	26	3470	male	1			0	0	1	0	0	0	0	0	0	1		0
31	39.1429	cephalic	vaginal cephalic	not C-section	0	0		0	24.09	24	2920	female	0			0	0	1	0	0	0	0	0	0	0		0
32	39.1429	cephalic	vaginal cephalic	not C-section	1	0	White British	0	22.72	27	3838	male	1			0	0	1	0	0	0	0	1	0	1		0
33	41.8571	cephalic	vaginal cephalic	not C-section	0	0	White British	2	29.76	25	3610	male	1			0	0	1	0	0	0	0	0	0	0		0
34	37.2857	cephalic	vaginal cephalic	not C-section	0	0	White British	0	23.53	44	2400	male	1			0	0	1	0	0	0	0	0	0	0		0
35	42	cephalic	vaginal cephalic	not C-section	0	0	White British	1	24.12	26	3920	female	1			0	0	1	0	0	0	0	0	0	1		0
36	37.8571	cephalic	vaginal cephalic	not C-section	0	0	White British	0	23.66	26	2900	female	1			0	0	1	0	0	0	0	0	0	1		0
37	41	cephalic	vaginal cephalic	not C-section	0	0	White British	4	29.39	25	3715	male	0			0	0	1	0	0	0	0	0	0	0		0
38	40.7143	cephalic	c-section	emergency C-section	0	0	White British	0	20.07	44	2750	female	1			0	0	1	0	0	0	0	0	0	0		0
39	39.8571	cephalic	vaginal cephalic	not C-section	0	0		0	38.79	27	3900	female	1			0	0	1	0	0	0	0	0	0	1		0
40	40.4286	cephalic	forceps	not C-section	1	0	White British	1	29.78	25	3670	male	1			0	0	1	0	0	0	0	1	0	1		0
41	38.7143	cephalic	vaginal cephalic	not C-section	0	0	White British	0	42.56	27	3720	male	1			0	0	1	0	0	0	0	0	0	1		0
42	39.2857	cephalic	c-section	emergency C-section	0	0	White British	0	27.64	45	3635	male	1			0	0	1	0	0	0	0	0	0	1		0
43	38.8571	cephalic	vaginal cephalic	not C-section	0	0	White British	13	39.56	43	3100	female	1			0	0	1	0	0	0	0	0	0	0		0
44	39.8571	cephalic	vaginal cephalic	not C-section	0	0	White British	14	36.22	46	3120	male	1			0	0	1	0	0	0	0	0	0	1		0
45	37.1429	cephalic	c-section	emergency C-section	0	0	White British	0	21.34	25	2690	female	1			0	0	1	0	0	0	0	0	0	0		0
46	37	cephalic	c-section	elective C-section	0	0	White British	1	18.44	26	2365	female	1			0	0	1	0	0	0	0	0	0	1		0
47	39.2857	cephalic	vaginal cephalic	not C-section	0	0	White British	1	17.47	24	3105	female	1			0	0	1	0	0	0	0	0	0	0		0
48	40.8571	cephalic	vaginal cephalic	not C-section	0	0	White British	0	24.24	24	3880	female	0			0	0	1	0	0	0	0	0	0	0		0
49	41.4286	cephalic	vaginal cephalic	not C-section	0	0	White British	1	26.18	25	4550	female	1			0	0	1	0	0	0	0	0	0	1		0
50	41.2857	cephalic	vaginal cephalic	not C-section	0	0	White British	0	23.71	26	2830	female	1			0	0	1	0	0	0		0	0	1		0
51	40.4286	cephalic	c-section	emergency C-section	0	0	White British	2	28.5	44	3445	male	1			0	0	1	0	0	0	0	0	0	0		0
52	40.8571	breech	vaginal breech	not C-section	0	0	White British	1	35.79	44	3680	female	0			0	0	1	0	1	0	0	0	0	0		1
53	41.1429	cephalic	vaginal cephalic	not C-section	0	0	White British	1	21.87	43	3390	male	0			0	0	1	0	0	0	0	0	0	0		0
54	41.1429	cephalic	vaginal cephalic	not C-section	0	0	White British	1	32.18	43	4245	male	0			0	0	1	0	0	0	0	0	0	0		0
55	39	breech	c-section	elective C-section	0	0	White British	1	24.01	45	4755	male	1	0	1	1	0	1	0	0	0	0	0	0	1	1	1
56	39.1429	cephalic	vaginal cephalic	not C-section	0	0	White British	0	26.45	42	2740	female	0			0	0	1	0	0	0	0	0	0	0		0
57	39.4286	cephalic	vaginal cephalic	not C-section	0	0	White British	1	24.17	41	3780	male	1			0	0	1	0	0	0	0	0	0	0		0
58	39.1429	breech	c-section	elective C-section	0	0	White British	1	24.22	43	3890	female	1	1	1	0	0	0	0	0	0	0	0	0	0	1	1
59	39	cephalic	c-section	elective C-section	0	0	White British	2	22.79	43	4290	female	1			0	0	1	0	0	0	0	0	0	0		0
60	40.8571	cephalic	vaginal cephalic	not C-section	0	0	White British	1	22.77	43	3170	female	0			0	0	1	0	0	0	0	0	0	0		0
61	38.4286	cephalic	forceps	not C-section	0	0	White Irish	0	30.49	42	2590	female	1			0	0	1	0	0	0	0	0	0	0		0
62	31.4286	cephalic	c-section	emergency C-section	1	0	White British	2	27.16	43	2235	male	0			0	0	1	0	0	0	0	1	0	0		0
63	40.5714	cephalic	vaginal cephalic	not C-section	0	0	White British	8	45.31	47	4270	male	0			0	0	1	0	0	0	0	0	0	0		0
64	39	cephalic	c-section	elective C-section	0	0	White British	1	44.92	44	2750	female	1			0	0	1	0	0	0	0	0	0	1		0
65	42	cephalic	c-section	emergency C-section	0	0	White British	0	22.46	41	4450	female	1			0	0	1	0	0	0	0	0	0	0		0
66	38.8571	cephalic	c-section	emergency C-section	0	0	White British	0	28.16	44	3970	male	1			0	0	1	0	0	0	0	0	0	0		0
67	40.1429	cephalic	vaginal cephalic	not C-section	0	0	White British	1	24.38	40	3430	male	0			0	0	1	0	0	0	0	0	0	0		0
68	40.1429	cephalic	c-section	emergency C-section	0	0	White British	0	21.78	43	3730	male	1			0	0	1	0	0	0	0	0	0	0		0
69	38.1429	transverse	c-section	emergency C-section	0	0	White British	2	20.2	39	2590	male	1	0	1	1	1	1	0	0	0	0	0	0	0	1	1
70	39.1429	cephalic	c-section	elective C-section	0	0	White British	2	21.77	42	3560	female	0			0	0	1	0	0	0	0	0	0	0		0
71	40.8571	cephalic	vaginal cephalic	not C-section	1	0		7	28.69	44	4260	female	1			0	0	1	0	0	0	0	1	0	0		0
72	39.7143	cephalic	vaginal cephalic	not C-section	0	0	White British	1	48.39	42	3350	male	1			0	0	1	0	0	0		0	0	1		0
73	40.1429	cephalic	vaginal cephalic	not C-section	0	0	White British	4	21.8	44	3320	female	1			0	0	1	0	0	0	0	0	0	1		0
74	39.7143	cephalic	vaginal cephalic	not C-section	0	0	White British	1	23.36	39	3420	male	1			0	0	1	0	0	0	0	0	0	0		0
75	38.1429	cephalic	vaginal cephalic	not C-section	0	0	White British	5	23.12	40	3690	female	1			0	0	1	0	0	0	0	0	0	0		0
76	42.1429	cephalic	c-section	emergency C-section	0	0	White British	5	23.23	39	4125	male	0			0	0	1	0	0	0	0	0	0	0		0
77	40.8571	cephalic	vaginal cephalic	not C-section	0	0	White British	2	26.85	42	3725	male	0			0	0	1	0	0	0	0	0	0	0		0
78	41.1429	cephalic	c-section	emergency C-section	0	0	White British	0	25.31	40	4260	male	0			0	0	1	0	0	0	0	0	0	0		0
79	40	cephalic	c-section	elective C-section	0	0	White British	1	25.31	42	4200	male	1			0	0	1	0	0	0	0	0	0	0		0
80	40.8571	cephalic	vaginal cephalic	not C-section	0	0	White British	3	21.71	41	4540	male	1			0	0	1	0	0	0	0	0	0	0		0
81	41.1429	cephalic	ventouse	not C-section	0	0		1	25.1	38	3860	male	0			0	0	1	0	0	0	0	0	0	0		0
82	25	cephalic	vaginal cephalic	not C-section	1	0	White British	2	25.06	39	765	female	0			0	0	1	0	0	0	1	1	0	0		0
83	24.7143	breech	vaginal breech	not C-section	0	0	White British	3	25.06	41	615	female	0			0	0	1	0	1	1		1	0	1		1
84	39	cephalic	vaginal cephalic	not C-section	0	0	White British	3	32.56	38	3870	female	1			0	0	1	0	0	0	0	0	0	0		0
85	41.1429	cephalic	vaginal cephalic	not C-section	0	0	White British	1	34.46	40	3710	female	0			0	0	1	0	0	0	0	0	0	0		0
86	40.5714	cephalic	vaginal cephalic	not C-section	0	0	White British	1	31.25	39	3540	female	1			0	0	1	0	0	0	0	0	0	0		0
87	40	cephalic	vaginal cephalic	not C-section	0	0	White British	8	34.58	38	2600	female	1			0	0	1	0	0	0	0	0	0	0		0
88	41	cephalic	forceps	not C-section	0	0	White British	4	24.03	41	3305	male	1			0	0	1	0	0	0	0	0	0	1		0
89	34.1429	cephalic	c-section	emergency C-section	1	0	White British	1	27.1	37	2100	male	0			0	0	1	0	0	0	0	1	0	0		0
90	40	cephalic	vaginal cephalic	not C-section	0	0	White British	1	25.88	39	3690	female	0			0	0	1	0	0	0	0	0	0	0		0
91	41.2857	cephalic	forceps	not C-section	0	0	White British	0	20.58	41	3675	female	1			0	0	1	0	0	0	0	0	0	1		0
92	41.4286	cephalic	c-section	emergency C-section	0	0	Any other white background	1	30.47	41	3520	female	1			0	0	1	0	0	0	0	0	0	0		0
93	38.8571	cephalic	forceps	not C-section	0	0	White British	0	19.72	38	3720	female	0			0	0	1	0	0	0		0	0	0		0
94	38.5714	cephalic	c-section	emergency C-section	0	0	White British	1	38.63	39	4365	female	1			0	0	1	0	0	0	0	0	0	0		0
95	40.7143	cephalic	vaginal cephalic	not C-section	0	0	Not Stated	2	20.52	40	3580	male	1			0	0	1	0	0	0	0	0	0	1		0
96	39.4286	cephalic	vaginal cephalic	not C-section	0	0	White British	2	23.31	39	3620	male	0			0	0	1	0	0	0	0	0	0	0		0
97	41.8571	cephalic	vaginal cephalic	not C-section	0	0	White British	1	24.74	40	4130	male	1			0	0	1	0	0	0	0	0	0	0		0
98	41.2857	transverse	ventouse	not C-section	0	0	White British	0	31.75	37	3140	female	0			0	0	1	0	0	0	0	0	0	0		0
99	40	cephalic	vaginal cephalic	not C-section	0	0	White British	3	21.21	40	3260	female	0			0	0	1	0	0	0	0	1	0	0		0
100	41.2857	cephalic	c-section	emergency C-section	0	0	White British	5	26.37	39	3680	female	0			0	0	1	0	0	0	0	0	0	0		0
101	40	breech	c-section	emergency C-section	0	0	White British	3	26.27	41	3220	male	1			0	0	1	0	0	0	0	0	0	0		1
102	40.8571	cephalic	vaginal cephalic	not C-section	0	0	White British	2	43.55	37	3790	male	1			0	0	1	0	0	0	0	1	0	0		0
103	41.2857	cephalic	vaginal cephalic	not C-section	0	0	White British	2	22.94	41	3290	male	1			0	0	1	0	0	0	0	0	0	1		0
104	43.4286	cephalic	c-section	emergency C-section	0	0		1	27.36	44	3970	female	1			0	0	1	0	0	0	0	0	0	1		0
105	38	cephalic	vaginal cephalic	not C-section	0	0	White British	1	25.21	40	2825	male	1			0	0	1	0	0	0	0	0	0	0		0
106	41	cephalic	vaginal cephalic	not C-section	0	0	White British	1	34.61	40	3640	female	0			0	0	1	0	0	0	0	0	0	0		0
107	40.8571	cephalic	vaginal cephalic	not C-section	0	0	White British	4	29.27	40	3230	female	0			0	0	1	0	0	0	0	0	0	0		0
108	42.1429	cephalic	vaginal cephalic	not C-section	0	0	White British	5	30.43	42	3720	male	1			0	0	1	0	0	0	0	0	0	1		0
109	39	cephalic	c-section	elective C-section	0	0	White British	3	23.62	38	4585	male	0			0	0	1	0	0	0	0	0	0	0		0
110	38.7143	cephalic	vaginal cephalic	not C-section	0	0	White British	10	43.94	37	2740	female	0			0	0	1	0	0	0	0	0	0	0		0
111	38.2857	cephalic	vaginal cephalic	not C-section	0	0	White British	11	41.3	39	3445	male	1			0	0	1	0	0	0	0	0	0	1		0
112	39.4286	cephalic	vaginal cephalic	not C-section	0	0	White British	1	22.68	37	3330	male	0			0	0	1	0	0	0	0	0	0	0		0
113	37.4286	cephalic	c-section	emergency C-section	0	0	White British	0	25.31	39	2600	male	0			0	0	1	0	0	0	0	0	0	0		0
114	39	cephalic	c-section	elective C-section	0	0	White British	1	50.39	43	3865	male	1			0	0	1	0	0	0	0	0	0	1		0
115	38.8571	cephalic	vaginal cephalic	not C-section	0	0	White British	5	25.31	37	3100	male	0			0	0	1	0	0	0	0	0	0	0		0
116	40.2857	cephalic	c-section	emergency C-section	0	0	White British	0	22.6	41	3560	female	1			0	0	1	0	0	0	0	0	0	0		0
117	37.2857	cephalic	c-section	elective C-section	0	0	White British	1	27.18	43	3555	female	1			0	0	1	0	0	0	0	0	0	1		0
118	39.5714	cephalic	vaginal cephalic	not C-section	0	0	White British	4	24.49	38	3875	male	1			0	0	1	0	0	0	0	0	0	0		0
119	28.8571	breech	vaginal breech	not C-section	1	0	White British	1	27.64	38	1740	male	0			0	0	1	0	1	0	1	1	0	0		1
120	40.4286	cephalic	vaginal cephalic	not C-section	1	0		1	24.45	37	3590	male	0			0	0	1	0	0	0	0	1	0	0		0
121	40.2857	cephalic	vaginal cephalic	not C-section	0	0		2	24.45	39	3740	female	1			0	0	1	0	0	0	0	0	0	1		0
122	39	cephalic	c-section	elective C-section	0	0	White British	3	22.27	39	3200	female	0			0	0	1	0	0	0	0	0	0	0		0
123	39	cephalic	c-section	elective C-section	0	0	White British	0	24.15	38	3270	female	1			0	0	1	0	0	0	0	0	0	0		0
124	41.1429	cephalic	vaginal cephalic	not C-section	0	0		2	22.64	41	2815	male	1			0	0	1	0	0	0	0	0	0	0		0
125	39.7143	cephalic	vaginal cephalic	not C-section	0	0		1	23.92	37	3565	male	1			0	0	1	0	0	0	0	0	0	0		0
126	38.8571	breech	c-section	emergency C-section	0	0	White British	5	27.24	42	2815	female	1			0	0	1	0	1	0	0	0	0	1		1
127	40	cephalic	vaginal cephalic	not C-section	0	0	White British	5	26.51	37	4190	female	0	0	0	0	0	1	0	0	0	0	0	0	0	1	0
128	39.2857	cephalic	c-section	elective C-section	0	0	White British	6	28.9	38	3815	female	1			0	0	1	0	0	0	0	0	0	1		0
129	38.5714	cephalic	vaginal cephalic	not C-section	0	0	White British	5	23.44	37	3080	female	0			0	0	1	0	0	0	0	0	0	0		0
130	40	cephalic	vaginal cephalic	not C-section	0	0	White British	1	23.6	46	3370	female	1	0	0	0	0	1	0	0	0	0	0	0	1	1	0
131	40.2857	cephalic	vaginal cephalic	not C-section	0	0	White British	0	22.4	41	3510	female	1			0	0	1	0	0	0	0	0	0	1		0
132	40.5714	cephalic	vaginal cephalic	not C-section	0	0	White British	5	27.01	42	3180	female	0			0	0	1	0	0	0	0	0	0	0		0
133	36.4286	cephalic	forceps	not C-section	0	0	Asian or Asian British Indian	0	32.14	41	2140	female	0			0	0	1	0	0	0	0	0	0	0		0
134	38.8571	cephalic	vaginal cephalic	not C-section	0	0	Asian or Asian British Indian	1	32.14	41	2930	male	1			0	0	1	0	0	0	0	0	0	0		0
135	40.1429	cephalic	vaginal cephalic	not C-section	0	0	Asian or Asian British Indian	2	31.21	44	3070	female	0			0	0	1	0	0	0	0	0	0	1		0
136	38.4286	cephalic	c-section	elective C-section	0	0	White British	4	23.12	42	3470	male	0			0	0	1	0	0	0	0	0	0	0		0
137	38.4286	cephalic	forceps	not C-section	0	0	White British	0	29.69	42	2900	female	1			0	0	1	0	0	0	0	0	0	0		0
138	40.1429	cephalic	vaginal cephalic	not C-section	0	0	White British	4	22.15	43	2490	female	1			0	0	1	0	0	0	0	0	1	0		0
139	38.7143	cephalic	vaginal cephalic	not C-section	0	0		4	37.88	38	3695	female	0			0	0	1	0	0	0	0	0	0	0		0
140	41	cephalic	forceps	not C-section	0	0	White British	0	21.45	39	3085	male	0			0	0	1	0	0	0	0	0	0	0		0
141	35.7143	cephalic	vaginal cephalic	not C-section	1	0	White British	0	36.85	40	2410	female	0			0	0	1	0	0	0	0	1	0	0		0
142	40.4286	cephalic	vaginal cephalic	not C-section	0	0	White British	2	28.46	42	3340	female	1			0	0	1	0	0	0	0	0	0	1		0
143	38.8571	cephalic	vaginal cephalic	not C-section	1	0		2	26.93	40	3860	female	1			0	0	1	0	0	0	0	1	0	0		0
144	38.4286	cephalic	vaginal cephalic	not C-section	0	0	Asian or Asian British Pakistani	2	25.72	40	3210	male	1			0	0	1	0	0	0	0	0	0	0		0
145	37.2857	cephalic	vaginal cephalic	not C-section	0	0	White British	1	26.45	40	3140	female	0			0	0	1	0	0	0	0	0	0	0		0
146	40.4286	cephalic	c-section	emergency C-section	0	0	White British	2	20.32	40	3700	male	1			0	0	1	0	0	0	0	0	0	0		0
147	40.2857	cephalic	forceps	not C-section	0	0	White British	0	24.45	40	3850	female	0			0	0	1	0	0	0	0	0	0	0		0
148	41.4286	cephalic	forceps	not C-section	0	0	Asian or Asian British Indian	0	26.73	41	3855	male	1			0	0	1	0	0	0	0	0	0	1		0
149	38.7143	breech	c-section	elective C-section	1	0	White British	2	26.84	38	3190	male	1			0	0	1	0	0	0	0	1	0	0		1
150	38.1429	cephalic	forceps	not C-section	1	0	White British	0	22.58	39	3000	male	1			0	0	1	0	0	0	0	1	0	0		0
151	41.1429	cephalic	vaginal cephalic	not C-section	0	0	White British	1	19.7	42	3910	male	1			0	0	1	0	0	0	0	0	0	1		0
152	41.1429	cephalic	c-section	emergency C-section	0	0	White British	0	28.26	35	3160	female	0			0	0	1	0	0	0	0	0	0	0		0
153	39.2857	cephalic	c-section	elective C-section	0	0	White British	1	28.26	38	3330	male	1			0	0	1	0	0	0	0	0	0	1		0
154	37.2857	cephalic	c-section	elective C-section	0	0	White British	2	19.9	38	2060	male	1			0	0	1	0	0	0	0	0	1	0		0
155	40	cephalic	vaginal cephalic	not C-section	0	0	White British	2	38.05	38	3200	male	1			0	0	1	0	0	0	0	0	0	0		0
156	32.5714	transverse	c-section	emergency C-section	1	0	White British	3	19.85	41	2336	female	0			0	0	1	0	0	0	0	1	0	1		0
157	39.7143	cephalic	vaginal cephalic	not C-section	0	0	Black or Black British Caribbean	3	28.73	37	3040	male	1			0	0	1	0	0	0	0	0	0	0		0
158	39.5714	cephalic	vaginal cephalic	not C-section	0	0	White British	1	27.64	36	3470	female	0			0	0	1	0	0	0	0	0	0	0		0
159	41.4286	cephalic	vaginal cephalic	not C-section	0	0	White British	0	24.16	39	3760	female	0			0	0	1	0	0	0	0	0	0	0		0
160	39	cephalic	c-section	elective C-section	0	0		1	32.83	41	4000	female	1			0	0	1	0	0	0	0	0	0	1		0
161	39.2857	cephalic	c-section	elective C-section	0	0		4	28	38	2930	female	1			0	0	1	0	0	0	0	0	0	0		0
162	37.5714	cephalic	vaginal cephalic	not C-section	0	0	White British	4	36.69	40	2585	male	1			0	0	1	0	0	0	0	0	0	1		0
163	39.2857	cephalic	ventouse	not C-section	0	0	White British	0	28.52	39	3725	male	1			0	0	1	0	0	0		0	0	1		0
164	39	cephalic	c-section	elective C-section	0	0	White British	2	33.79	39	3725	male	1			0	0	1	0	0	0	0	0	0	1		0
165	39	cephalic	forceps	not C-section	0	0	White British	0	26.24	38	2365	male	1			0	0	1	0	0	0	0	0	1	0		0
166	39.1429	cephalic	vaginal cephalic	not C-section	0	0	White British	1	26.14	37	3940	female	1			0	0	1	0	0	0	0	0	0	0		0
167	40.8571	cephalic	vaginal cephalic	not C-section	0	0	White British	2	32.03	37	2945	male	0			0	0	1	0	0	0	0	0	0	0		0
168	36.5714	cephalic	c-section	emergency C-section	1	0	White British	1	25.15	37	2910	female	0			0	0	1	0	0	0	0	1	0	0		0
169	37.7143	cephalic	forceps	not C-section	1	0	White British	0	28.28	36	3440	male	0			0	0	1	0	0	0	0	1	0	0		0
170	39.5714	cephalic	vaginal cephalic	not C-section	0	0	White British	1	46.1	39	3560	male	1			0	0	1	0	0	0	0	0	0	1		0
171	34.1429	cephalic	forceps	not C-section	1	0	White British	0	32.05	36	2575	male	0			0	0	1	0	0	0	0	1	0	0		0
172	38.5714	breech	vaginal breech	not C-section	0	0	White British	1	33.2	37	2800	female	1			0	0	1	0	0	0	0	0	0	0		1
173	41.2857	cephalic	ventouse	not C-section	0	0	White British	1	30.11	36	3645	female	0			0	0	1	0	0	0	0	0	0	0		0
174	40.7143	cephalic	vaginal cephalic	not C-section	0	0	Mixed White and Black African	4	29.41	37	4270	male	0			0	0	1	0	0	0	0	0	0	0		0
175	37.8571	cephalic	c-section	emergency C-section	1	0	White British	0	45.47	40	3425	male	1			0	0	1	0	0	0	0	1	0	1		0
176	30	cephalic	c-section	emergency C-section	1	0	White British	2	32.49	39	1010	female	0			0	0	1	0	0	0	0	1	0	1		0
177	39.5714	cephalic	vaginal cephalic	not C-section	0	0	White British	2	25.65	37	3285	male	0			0	0	1	0	0	0	0	0	0	0		0
178	40.2857	cephalic	vaginal cephalic	not C-section	0	0		5	23.24	35	3430	male	0			0	0	1	0	0	1		1	0	0		0
179	38.5714	cephalic	vaginal cephalic	not C-section	0	0		6	23.24	36	3410	male	1			0	0	1	0	0	0	0	0	0	0		0
180	35.7143	cephalic	vaginal cephalic	not C-section	0	0	White British	4	23.59	39	2401	female	0			0	0	1	0	0	0	0	0	0	1		0
181	37	cephalic	vaginal cephalic	not C-section	0	0	White British	0	37.25	35	3020	female	1			0	0	1	0	0	0	0	0	0	0		0
182	41.4286	cephalic	vaginal cephalic	not C-section	0	0	White British	1	26.5	36	3285	female	1			0	0	1	0	0	0	0	0	0	0		0
183	40.5714	cephalic	vaginal cephalic	not C-section	0	0	White British	2	26.5	39	3480	female	1			0	0	1	0	0	0	0	0	0	1		0
184	39.1429	cephalic	vaginal cephalic	not C-section	0	0		2	24.98	37	3200	male	0			0	0	1	0	0	0	0	0	0	0		0
185	41.5714	cephalic	vaginal cephalic	not C-section	0	0	White British	0	20.47	39	3375	female	1			0	0	1	0	0	0	0	0	0	1		0
186	41.1429	cephalic	vaginal cephalic	not C-section	0	0	White British	1	27.83	37	3610	male	0			0	0	1	0	0	0	0	0	0	0		0
187	27.2857	cephalic	c-section	emergency C-section	1	0	White British	0	25.71	38	980	male	0			0	0	1	0	0	0	1	1	0	1		0
188	39.2857	cephalic	c-section	elective C-section	0	0	White British	1	20.82	36	2975	female	1			0	0	1	0	0	0	0	0	0	0		0
189	41.2857	cephalic	ventouse	not C-section	0	0	White British	0	24.09	38	3205	female	1			0	0	1	0	0	0	0	0	0	1		0
190	41.2857	cephalic	vaginal cephalic	not C-section	0	0	White British	3	32.81	37	3280	male	0	0	0	0	0	1	0	0	0	0	0	0	0	1	0
191	31.2857	cephalic	vaginal cephalic	not C-section	1	0	White British	0	20.86	35	1630	female	0			0	0	1	0	0	1	0	1	0	0		0
192	36	cephalic	vaginal cephalic	not C-section	0	0	White British	1	20.72	36	2485	male	1			0	0	1	0	0	0		0	0	0		0
193	39.5714	cephalic	vaginal cephalic	not C-section	0	0	White British	1	21.51	37	3135	male	1			0	0	1	0	0	0	0	0	0	1		0
194	39.7143	cephalic	vaginal cephalic	not C-section	0	0	White British	2	20.43	40	3620	male	1			0	0	1	0	0	0	0	0	0	1		0
195	38	cephalic	c-section	emergency C-section	0	0	White British	1	41.41	36	3020	female	1			0	0	1	0	0	0	0	0	0	0		0
196	38.5714	cephalic	vaginal cephalic	not C-section	0	0	White British	5	30.47	39	2870	female	1			0	0	1	0	0	0	0	0	0	1		0
197	41.2857	cephalic	vaginal cephalic	not C-section	0	0	White British	2	19.53	37	4155	male	1			0	0	1	0	0	0	0	0	0	0		0
198	42	cephalic	forceps	not C-section	1	0	White British	1	29.69	39	4140	female	1			0	0	1	0	0	0	0	1	0	1		0
199	38.1429	cephalic	vaginal cephalic	not C-section	0	0	White British	2	41.95	37	3585	male	1			0	0	1	0	0	0	0	0	0	0		0
200	39.2857	cephalic	c-section	elective C-section	0	0	White British	5	23.12	37	4020	male	1			0	0	1	0	0	0	0	0	0	0		0
201	40.7143	cephalic	c-section	elective C-section	0	0	White British	1	25.71	38	4050	male	1			0	0	1	0	0	0	0	0	0	0		0
202	38.5714	cephalic	c-section	elective C-section	0	0	White British	2	25.71	40	3755	female	1			0	0	1	0	0	0	0	0	0	1		0
203	40.4286	cephalic	vaginal cephalic	not C-section	0	0	White British	1	28.89	38	3620	male	0			0	0	1	0	0	0	0	0	0	0		0
204	39	cephalic	c-section	elective C-section	0	0		0		43	3140	male	1			0	0	1	0	0	0	0	0	0	0		0
205	39.2857	cephalic	vaginal cephalic	not C-section	0	0	White British	4	24.65	40	3295	male	1			0	0	1	0	0	0	0	0	0	1		0
206	39	cephalic	c-section	elective C-section	0	0	White British	1	22.19	39	3090	female	1			0	0	1	0	0	0	0	0	0	1		0
207	38.5714	cephalic	forceps	not C-section	0	0	White British	0	23.73	43	3450	male	1			0	0	1	0	0	0	0	0	0	1		0
208	40.8571	transverse	c-section	emergency C-section	0	0	Asian or Asian British Indian	4	25.91	40	4080	female	1	0	0	1	1	1	0	0	0	0	0	0	1	1	0
209	41.4286	cephalic	c-section	emergency C-section	0	0	White British	0	25.21	41	4220	male	1			0	0	1	0	0	0	0	0	0	1		0
210	42	cephalic	vaginal cephalic	not C-section	0	0		2	24.26	35	4630	male	0			0	0	1	0	0	0	0	0	0	0		0
211	40.7143	cephalic	vaginal cephalic	not C-section	0	0	White British	3	23.31	39	3860	male	1			0	0	1	0	0	0	0	0	0	1		0
212	39.5714	cephalic	c-section	elective C-section	0	0	White British	1	26.06	35	4400	female	1			0	0	1	0	0	0	1	1	0	0		0
213	37.2857	cephalic	vaginal cephalic	not C-section	0	0		4	25.91	39	2975	male	1			0	0	1	0	0	0	0	0	0	1		0
214	38.5714	cephalic	vaginal cephalic	not C-section	0	0	White British	1	21.94	38	3320	female	1			0	0	1	0	0	0	0	0	0	1		0
215	39.5714	cephalic	forceps	not C-section	0	0	White British	2	27.32	40	2660	female	1			0	0	1	0	0	0		0	0	0		0
216	41.1429	cephalic	vaginal cephalic	not C-section	0	0	White British	2	32.82	40	4300	male	0			0	0	1	0	0	0	0	0	0	0		0
217	39	cephalic	c-section	elective C-section	0	0	Any other white background	3	29.83	37	3080	female	0			0	0	1	0	0	0	0	0	0	0		0
218	38.4286	cephalic	vaginal cephalic	not C-section	0	0	White British	1	27.51	36	2495	male	1			0	0	1	0	0	0	0	0	0	0		0
219	38.4286	cephalic	c-section	elective C-section	0	0	White British	1	23.38	36	3320	female	1			0	0	1	0	0	0	0	0	0	0		0
220	40.7143	cephalic	vaginal cephalic	not C-section	0	0	White British	0	23.88	39	4090	male	0			0	0	1	0	0	0		0	0	0		0
221	41	cephalic	vaginal cephalic	not C-section	0	0	White British	1	23.88	42	3730	male	1			0	0	1	0	0	0	0	0	0	1		0
222	40.7143	cephalic	c-section	emergency C-section	0	0	White British	1	36.72	36	4440	male	1	0	0	0	0	1	0	0	0	0	0	0	0	1	0
223	39	breech	c-section	emergency C-section	0	0	White British	1	33.7	40	2915	female	1	0	1	1	0	1	0	0	0	0	0	0	0	1	1
224	40.7143	cephalic	vaginal cephalic	not C-section	0	0	White British	2	28.39	38	3375	male	1			0	0	1	0	0	0	0	0	0	1		0
225	36.8571	cephalic	c-section	emergency C-section	0	0	White British	3	28.39	39	2065	female	1			0	0	1	0	0	0	0	0	1	1		0
226	39	cephalic	c-section	emergency C-section	0	0	Black or Black British Caribbean	5	25.66	41	3910	male	0			0	0	1	0	0	0	0	0	0	0		0
227	41	cephalic	vaginal cephalic	not C-section	0	0	White British	4	26.53	41	3670	male	1			0	0	1	0	0	0	0	0	0	0		0
228	40.5714	cephalic	c-section	emergency C-section	0	0	White British	1	19.49	37	3745	male	1			0	0	1	0	0	0	0	0	0	1		0
229	41.4286	cephalic	vaginal cephalic	not C-section	0	0	White British	0		39	3765	male	1			0	0	1	0	0	0	0	0	0	0		0
230	39.5714	cephalic	vaginal cephalic	not C-section	0	0	White British	1	23.24	41	4020	male	0			0	0	1	0	0	0	0	0	0	0		0
231	41.1429	cephalic	vaginal cephalic	not C-section	0	0	White British	3	25.99	36	4440	female	0			0	0	1	0	0	0	0	0	0	0		0
232	39	cephalic	c-section	emergency C-section	1	0	White British	4	25.99	37	3770	male	0			0	0	1	0	0	0	1	1	0	0		0
233	37.7143	cephalic	vaginal cephalic	not C-section	0	0	White British	5	25.99	39	3190	female	1			0	0	1	0	0	0	0	0	0	1		0
234	41.4286	cephalic	vaginal cephalic	not C-section	0	0	White British	1	31.16	38	2780	female	1			0	0	1	0	0	0	0	0	0	1		0
235	38	cephalic	vaginal cephalic	not C-section	0	0	White British	2	32.77	38	4120	female	1			0	0	1	0	0	0	0	0	0	0		0
236	39.4286	cephalic	vaginal cephalic	not C-section	0	0	Asian or Asian British Pakistani	5	23.31	40	3090	male				0	0	1	0	0	0	0	0	0	0		0
237	41.5714	cephalic	vaginal cephalic	not C-section	0	0	White British	1	20.18	36	4045	male	0	0	0	0	0	1	0	0	0	0	0	0	0	1	0
238	40.5714	cephalic	vaginal cephalic	not C-section	0	0	White British	2	20.18	38	3670	male	1	1	0	0	0	0	0	0	0	0	0	0	1	1	0
239	42	cephalic	c-section	elective C-section	0	0	White British	1	23.53	39	4275	male	0	0	0	0	0	1	0	0	0	0	0	0	0	1	0
240	37.7143	cephalic	forceps	not C-section	0	0	White British	3	23.1	38	2940	female	1			0	0	1	0	0	0	0	0	0	0		0
241	38.4286	cephalic	vaginal cephalic	not C-section	0	0	White British	4	29	38	2870	male	0			0	0	1	0	0	0	0	0	0	0		0
242	39.5714	cephalic	vaginal cephalic	not C-section	0	0	White British	1	25.71	37	3180	male	0			0	0	1	0	0	0	0	0	0	0		0
243	41.8571	cephalic	vaginal cephalic	not C-section	0	0	White British	1	21.42	39	3420	male	1			0	0	1	0	0	0	0	0	0	1		0
244	39.1429	breech	c-section	elective C-section	1	0	Black or Black British Caribbean	0	32.05	36	3725	male	1	0	1	1	0	1	0	0	0	0	1	0	0	1	1
245	39.2857	cephalic	vaginal cephalic	not C-section	0	0	Black or Black British Caribbean	1	32.05	38	3430	female	1			0	0	1	0	0	0	0	0	0	1		0
246	41.2857	cephalic	vaginal cephalic	not C-section	0	0	White British	3	31.26	36	3895	male	0			0	0	1	0	0	0	0	1	0	0		0
247	38.2857	cephalic	vaginal cephalic	not C-section	0	0	White British	2	39.89	36	3505	male	1			0	0	1	0	0	0	0	0	0	0		0
248	37.8571	cephalic	vaginal cephalic	not C-section	0	0	White British	2	38.3	34	4590	male	1			0	0	1	0	0	0	0	0	0	0		0
249	39.5714	breech	c-section	elective C-section	0	0	White British	3	38.3	38	4510	female	1	0	1	0	0	1	0	0	0	0	0	0	1	1	1
250	40.4286	cephalic	vaginal cephalic	not C-section	0	0	White British	3	25.44	35	4105	female	0			0	0	1	0	0	0	0	0	0	0		0
251	40	cephalic	vaginal cephalic	not C-section	0	0	White British	0	24.61	35	3150	male	1			0	0	1	0	0	0	0	0	0	0		0
252	39.2857	cephalic	vaginal cephalic	not C-section	0	0	White British	1	23.8	38	2735	female	1			0	0	1	0	0	0	0	0	0	1		0
253	39.7143	cephalic	ventouse	not C-section	0	0	White British	3	25.46	34	3110	female	1			0	0	1	0	0	0	0	0	0	0		0
254	37.8571	cephalic	c-section	emergency C-section	0	0	White British	2	25.61	39	3400	female	1			0	0	1	0	0	0	0	0	0	0		0
255	39	breech	c-section	elective C-section	0	0	White British	1	31.64	38	3600	male	1			0	0	1	0	0	0	0	0	0	1		1
256	38.7143	cephalic	c-section	emergency C-section	1	0	White British	1	29.3	36	4600	female	1			0	0	1	0	0	0	0	1	0	1		0
257	40.7143	cephalic	vaginal cephalic	not C-section	1	0	White British	1	23.77	38	4095	female	0			0	0	1	0	0	0	0	1	0	0		0
258	40.4286	cephalic	vaginal cephalic	not C-section	0	0	White British	2	26.4	41	3410	female	1			0	0	1	0	0	0	0	0	0	1		0
259	37.1429	cephalic	c-section	elective C-section	1	0	White British	0	22.73	39	3780	male	0			0	0	1	0	0	0	0	1	0	0		0
260	40.5714	cephalic	vaginal cephalic	not C-section	0	0	Any other white background	1	19.96	35	3560	female	0			0	0	1	0	0	0	0	0	0	0		0
261	41.5714	cephalic	c-section	emergency C-section	0	0	White British	0	22.77	35	2890	female	1			0	0	1	0	0	0	0	1	0	0		0
262	41.4286	cephalic	vaginal cephalic	not C-section	0	0	White British	1	23.26	38	3440	female	1	0	0	0	0	1	0	0	0	0	0	0	1	1	0
263	38.7143	cephalic	vaginal cephalic	not C-section	0	0	White British	2	20.88	39	3350	female	1			0	0	1	0	0	0	0	0	0	1		0
264	41.2857	cephalic	vaginal cephalic	not C-section	0	0	White British	0	24.16	41	4090	male	1			0	0	1	0	0	0	0	0	0	1		0
265	34.1429	cephalic	c-section	emergency C-section	1	0	White British	1	26.64	42	2530	female	0			0	0	1	0	0	0	0	1	0	1		0
266	36.8571	cephalic	vaginal cephalic	not C-section	0	0	White British	0	27.29	39	3450	female	1			0	0	1	0	0	0	0	0	0	1		0
267	39	breech	c-section	elective C-section	0	0	Mixed White and Asian	0	24.73	38	2760	male	1			0	0	1	0	0	0	0	0	0	1		1
268	38.1429	cephalic	vaginal cephalic	not C-section	0	0	White British	2	32.3	37	3040	female	1			0	0	1	0	0	0	0	0	0	0		0
269	40.7143	cephalic	c-section	elective C-section	0	0	White British	2	22.28	38	2760	female	1			0	0	1	0	0	0	0	0	0	1		0
270	37.7143	cephalic	vaginal cephalic	not C-section	0	0	White British	2	25	36	2380	male	1			0	0	1	0	0	0	0	0	0	1		0
271	38.2857	cephalic	vaginal cephalic	not C-section	0	0	White British	0	19.4	35	2910	male	1	0	1	1	1	1	0	0	0	0	0	0	0	1	1
272	38.7143	cephalic	vaginal cephalic	not C-section	1	0	White British	0	22.49	38	4130	female	1			0	0	1	0	0	0	0	1	0	1		0
273	39.1429	cephalic	ventouse	not C-section	0	0	White British	1	30.48	40	3340	female	1			0	0	1	0	0	0	0	0	0	0		0
274	39	cephalic	vaginal cephalic	not C-section	1	0	White British	2	30.48	37	2990	male	1			0	0	1	0	0	0	0	1	0	1		0
275	40.5714	cephalic	vaginal cephalic	not C-section	0	0	White British	3	24.54	37	4070	male	0			0	0	1	0	0	0	0	0	0	0		0
276	36.1429	cephalic	forceps	not C-section	0	0	White British	0	24.8	34	3325	male	1			0	0	1	0	0	0	0	0	0	0		0
277	39	cephalic	vaginal cephalic	not C-section	0	0	White British	2	24.8	36	4280	male	1			0	0	1	0	0	0	0	0	0	1		0
278	41	cephalic	vaginal cephalic	not C-section	0	0	White British	0	22.86	35	3345	female	0			0	0	1	0	0	0	0	0	0	0		0
279	38.4286	cephalic	vaginal cephalic	not C-section	0	0	White British	1	22.86	37	3460	male	1			0	0	1	0	0	0	0	0	0	1		0
280	40	cephalic	vaginal cephalic	not C-section	0	0	Asian or Asian British Pakistani	1	24.65	35	3910	male	0			0	0	1	0	0	0		0	0	0		0
281	37	cephalic	forceps	not C-section	0	0		0	22.49	37	2940	female	1			0	0	1	0	0	0	0	0	0	1		0
282	34.4286	cephalic	c-section	emergency C-section	1	0	White British	5	30.02	41	3375	male	0			0	0	1	0	0	0	0	1	0	0		0
283	39	cephalic	c-section	elective C-section	0	0	White British	1	21.83	40	3060	female	0			0	0	1	0	0	0	0	0	0	0		0
284	41.2857	cephalic	vaginal cephalic	not C-section	0	0	White British	5	25.69	35	4070	female	0			0	0	1	0	0	0	0	0	0	0		0
285	41.2857	cephalic	forceps	not C-section	0	0	White British	0	51.2	35	4090	male	1			0	0	1	0	0	0	0	0	0	0		0
286	42	cephalic	c-section	emergency C-section	1	0	White British	1	51.49	37	3825	male	0	0	0	0	0	1	0	0	0	0	1	0	0	1	0
287	38.7143	cephalic	vaginal cephalic	not C-section	0	0	White British	3	28.08	39	3420	male	1			0	0	1	0	0	0	0	0	0	1		0
288	40.8571	cephalic	vaginal cephalic	not C-section	0	0		1	22.49	36	3680	female	1			0	0	1	0	0	0	0	0	0	0		0
289	40.5714	cephalic	vaginal cephalic	not C-section	0	0	White British	3	27.61	35	4045	female	0			0	0	1	0	0	0	0	0	0	0		0
290	39	breech	c-section	elective C-section	0	0	White British	0	37.65	38	4010	male	1	1	1	0	0	0	0	0	0	0	0	0	1	1	1
291	41.8571	cephalic	vaginal cephalic	not C-section	0	0	White British	5	27.61	38	3820	female	1			0	0	1	0	0	0	0	0	0	1		0
292	39.8571	cephalic	vaginal cephalic	not C-section	0	0	White British	6	29.69	36	3335	male	1			0	0	1	0	0	0	0	0	0	0		0
293	40.2857	cephalic	vaginal cephalic	not C-section	0	0	White British	0	26.06	39	3770	female	1			0	0	1	0	0	0	0	0	0	0		0
294	41.1429	cephalic	forceps	not C-section	0	0	White British	0	29.36	38	4510	female	1			0	0	1	0	0	0	0	0	0	0		0
295	39.1429	cephalic	vaginal cephalic	not C-section	0	0	White British	1	21.2	38	3815	female	1			0	0	1	0	0	0	0	0	0	0		0
296	39	cephalic	c-section	elective C-section	0	0	White British	1	21.73	45	4255	male	1			0	0	1	0	0	0	0	0	0	1		0
297	40	cephalic	forceps	not C-section	0	0	White British	0	30.06	40	3355	male	1			0	0	1	0	0	0	0	0	0	1		0
298	35.4286	cephalic	forceps	not C-section	0	0	White British	0	24.07	36	2410	male	0			0	0	1	0	0	0	0	0	0	0		0
299	39.7143	cephalic	vaginal cephalic	not C-section	0	0	White British	1	23.42	36	2720	female	1			0	0	1	0	0	0	0	0	0	1		0
300	40.5714	cephalic	vaginal cephalic	not C-section	0	0	White British	1	32.81	36	3580	male	1			0	0	1	0	0	0	0	0	0	0		0
301	40	cephalic	vaginal cephalic	not C-section	0	0	White British	1	34.42	37	4045	male	0			0	0	1	0	0	0	0	0	0	0		0
302	39	cephalic	c-section	elective C-section	0	0	White British	0	27.72	39	3320	female	1			0	0	1	0	0	0	0	0	0	0		0
303	39.1429	transverse	c-section	elective C-section	0	0	White British	2	25.91	40	3390	female	1			0	0	1	0	0	0	0	0	0	0		0
304	39.7143	cephalic	forceps	not C-section	0	0	White British	0	24.17	35	3440	male	1			0	0	1	0	0	0	0	0	0	0		0
305	38.5714	cephalic	vaginal cephalic	not C-section	0	0	White British	1	26.18	39	3310	female	0			0	0	1	0	0	0		0	0	0		0
306	39	cephalic	vaginal cephalic	not C-section	0	0	White British	2	27.55	41	2880	male	1			0	0	1	0	0	0	0	0	0	1		0
307	42	cephalic	vaginal cephalic	not C-section	0	0	White British	2	24.02	35	4410	female	0			0	0	1	0	0	0	0	0	0	0		0
308	42.1429	cephalic	c-section	emergency C-section	0	0	White British	0	24.54	38	4080	male	0			0	0	1	0	0	0	0	0	0	0		0
309	39.1429	cephalic	c-section	elective C-section	0	0	White British	1	28.42	40	3470	male	1			0	0	1	0	0	0	0	0	0	1		0
310	39	cephalic	c-section	elective C-section	0	0	White British	2	42.6	35	3870	male	1			0	0	1	0	0	0	0	0	0	0		0
311	38.8571	cephalic	vaginal cephalic	not C-section	0	0	White British	1	20.08	36	2450	male	1			0	0	1	0	0	0	0	0	1	0		0
312	38.1429	cephalic	vaginal cephalic	not C-section	0	0	White British	0	24.12	38	3485	female	1			0	0	1	0	0	0	0	0	0	1		0
313	41.5714	cephalic	c-section	emergency C-section	0	0		0	35.42	36	2990	male	0			0	0	1	0	0	0	0	0	0	0		0
314	39.5714	cephalic	vaginal cephalic	not C-section	0	0	White British	4	23.44	37	3025	female	0			0	0	1	0	0	0	0	0	0	0		0
315	40.2857	cephalic	vaginal cephalic	not C-section	0	0	White British	1	19.26	35	3460	female	0			0	0	1	0	0	0	0	0	0	0		0
316	41	cephalic	vaginal cephalic	not C-section	0	0	White British	3	18.75	40	3090	male	0			0	0	1	0	0	0	0	0	0	0		0
317	37.8571	cephalic	vaginal cephalic	not C-section	0	0	White British	1	19.02	37	2200	male	1			0	0	1	0	0	1	0	1	1	1		0
318	40.2857	cephalic	vaginal cephalic	not C-section	0	0	Asian or Asian British Pakistani	3	17.24	36	3530	male	1			0	0	1	0	0	0	0	0	0	1		0
319	36	cephalic	vaginal cephalic	not C-section	0	0	White British	1	21.98	35	2965	male	0			0	0	1	0	0	0	0	0	0	0		0
320	39.8571	cephalic	vaginal cephalic	not C-section	0	0	White British	1	21.97	35	3300	male	1			0	0	1	0	0	0	0	0	0	0		0
321	38.5714	cephalic	vaginal cephalic	not C-section	0	0	White British	0	26.94	38	3450	male	1			0	0	1	0	0	0	0	0	0	1		0
322	40.2857	cephalic	vaginal cephalic	not C-section	0	0	White British	1	21.3	35	3350	male	0			0	0	1	0	0	0	0	0	0	0		0
323	40.8571	cephalic	vaginal cephalic	not C-section	0	0	White British	1	29.69	37	3950	male	1	0	1	1	1	1	0	0	0	0	0	0	1	1	1
324	41.7143	cephalic	vaginal cephalic	not C-section	0	0	White British	1	22.68	35	3400	female	1			0	0	1	0	0	0	0	0	0	0		0
325	40.7143	cephalic	vaginal cephalic	not C-section	0	0	White British	5	32.56	36	3775	female	1			0	0	1	0	0	0	0	0	0	0		0
326	41	cephalic	vaginal cephalic	not C-section	0	0	White British	0	31.23	35	3810	male	0			0	0	1	0	0	0	0	0	0	0		0
327	40.2857	cephalic	vaginal cephalic	not C-section	0	0	White British	1	27.07	38	3190	female	1			0	0	1	0	0	0	0	0	0	1		0
328	41.7143	cephalic	c-section	emergency C-section	0	0	White British	0	28.91	39	3560	female	1			0	0	1	0	0	0	0	0	0	1		0
329	39.8571	cephalic	vaginal cephalic	not C-section	0	0	White British	1	25.18	38	3340	female	0			0	0	1	0	0	0	0	0	0	0		0
330	39	cephalic	c-section	elective C-section	0	0	Asian or Asian British Indian	0	20.03	37	3110	male	1			0	0	1	0	0	0	0	0	0	0		0
331	37	cephalic	c-section	elective C-section	0	0	Asian or Asian British Indian	1	20.03	39	2690	male	1			0	0	1	0	0	0	0	1	0	1		0
332	38.8571	cephalic	vaginal cephalic	not C-section	0	0	White British	1	27.62	39	3370	female	1			0	0	1	0	0	0	0	0	0	0		0
333	38.7143	cephalic	c-section	elective C-section	0	0	White British	1	35.92	35	3630	male	1			0	0	1	0	0	0	0	0	0	0		0
334	41.2857	cephalic	vaginal cephalic	not C-section	0	0	White British	4	32.69	40	2925	male	1			0	0	1	0	0	0	0	0	0	0		0
335	41	cephalic	vaginal cephalic	not C-section	0	0	White British	0	26.47	39	3915	female	1			0	0	1	0	0	0	0	0	0	1		0
336	40	cephalic	c-section	emergency C-section	0	0		2	30.23	36	3025	male	1			0	0	1	0	0	0	0	0	0	0		0
337	38.4286	cephalic	vaginal cephalic	not C-section	0	0	White British	0	28.28	35	3185	female	0			0	0	1	0	0	0		0	0	0		0
338	40.8571	cephalic	vaginal cephalic	not C-section	0	0	White British	1	20.08	35	3160	female	1			0	0	1	0	0	0	0	0	0	0		0
339	39.1429	cephalic	c-section	emergency C-section	0	0	White British	0	33.53	40	3720	male	1			0	0	1	0	0	0	0	0	0	0		0
340	40.8571	cephalic	ventouse	not C-section	0	0	White British	3	23.83	42	3440	male	1			0	0	1	0	0	0	0	0	0	1		0
341	38	cephalic	c-section	elective C-section	0	0	White British	1	33.06	35	3475	female	1			0	0	1	0	0	0	0	0	0	0		0
342	38	cephalic	vaginal cephalic	not C-section	0	0	Asian or Asian British Pakistani	2	37.04	35	2550	male	1			0	0	1	0	0	0	0	0	0	0		0
343	38.7143	cephalic	vaginal cephalic	not C-section	0	0	Asian or Asian British Pakistani	3	37.04	38	3070	male	1			0	0	1	0	0	0	0	0	0	1		0
344	39.1429	cephalic	vaginal cephalic	not C-section	0	0		1	18.44	35	3400	female	1			0	0	1	0	0	0	0	0	0	0		0
345	38.8571	cephalic	c-section	emergency C-section	0	0		3	26.67	36	2460	female	0			0	0	1	0	0	0	0	0	0	0		0
346	39.7143	cephalic	vaginal cephalic	not C-section	0	0	White British	2	24.28	34	2955	male	0			0	0	1	0	0	0	0	0	0	0		0
347	39.7143	cephalic	vaginal cephalic	not C-section	0	0	White British	1	24.1	35	3960	female	1			0	0	1	0	0	0	0	0	0	1		0
348	39.2857	cephalic	c-section	elective C-section	0	0	White British	1	23.45	42	3900	female	0			0	0	1	0	0	0	0	0	0	0		0
349	41.5714	transverse	c-section	emergency C-section	0	0	White British	0	25.61	35	4420	male	0			0	0	1	0	0	0	0	0	0	0		0
350	38.2857	cephalic	vaginal cephalic	not C-section	0	0	White British	0	25.34	34	2870	female	1			0	0	1	0	0	0	0	0	0	0		0
351	39.7143	cephalic	vaginal cephalic	not C-section	0	0	White British	2	23.95	34	3050	male	1			0	0	1	0	0	0	0	0	0	0		0
352	38.8571	cephalic	c-section	emergency C-section	0	0		1	35.22	35	3290	male	1			0	0	1	0	0	0	0	0	0	0		0
353	40.5714	cephalic	vaginal cephalic	not C-section	0	0	White British	0	39.35	37	4395	male	1			0	0	1	0	0	0	0	0	0	1		0
354	39.1429	cephalic	c-section	elective C-section	0	0	White British	2	22.04	37	3900	female	1			0	0	1	0	0	0	0	0	0	0		0
355	37	cephalic	vaginal cephalic	not C-section	0	0	White British	0	21.9	34	2870	male	0			0	0	1	0	0	0	0	0	0	0		0
356	40.7143	cephalic	vaginal cephalic	not C-section	0	0	White British	2	26.72	36	3560	male	0			0	0	1	0	0	0	0	0	0	0		0
357	40	cephalic	c-section	elective C-section	1	0	White British	3	31.96	37	3640	male	1			0	0	1	0	0	0	0	1	0	0		0
358	35.4286	cephalic	vaginal cephalic	not C-section	0	0	White British	1	56.96	40	2560	female	0			0	0	1	0	0	0	0	0	0	0		0
359	36.8571	cephalic	ventouse	not C-section	0	0	White British	0	26.3	37	3155	male	0			0	0	1	0	0	0	0	0	0	0		0
360	37.2857	cephalic	c-section	emergency C-section	0	0	White British	0	27.68	37	2170	male	1			0	0	1	0	0	0	0	0	1	0		0
361	37.1429	breech	vaginal breech	not C-section	0	0	White British	1	33.2	36	2710	male	1			0	0	1	0	0	0	0	0	0	1		1
362	37	cephalic	c-section	emergency C-section	1	0	White British	4	31.01	41	2295	female	1			0	0	1	0	0	0	0	1	0	0		0
363	40.7143	cephalic	vaginal cephalic	not C-section	0	0	White British	1	21.68	39	3540	female	0			0	0	1	0	0	0	0	0	0	0		0
364	40.1429	cephalic	vaginal cephalic	not C-section	0	0		1	22.68	42	3850	male	1			0	0	1	0	0	0	0	0	0	1		0
365	40.4286	cephalic	vaginal cephalic	not C-section	0	0	White British	1	18.14	39	2820	female	1			0	0	1	0	0	0	0	0	0	1		0
366	41.7143	cephalic	vaginal cephalic	not C-section	0	0	White British	1	29.59	35	3460	male	0	0	0	0	0	1	0	0	0	0	0	0	0	1	0
367	41.4286	cephalic		not C-section	0	0	White British	1	34.6	35	4240	male	0			0	0	1	0	0	0		0	0	0		0
368	37.8571	cephalic	forceps	not C-section	0	0	White British	1	25.99	35	3190	male	0			0	0	1	0	0	0	0	0	0	0		0
369	39.7143	cephalic	vaginal cephalic	not C-section	0	0	White British	0	25.23	35	3200	female	0			0	0	1	0	0	0	0	0	0	0		0
370	39.7143	cephalic	vaginal cephalic	not C-section	0	0	White British	1	21.55	36	4785	male	0			0	0	1	0	0	0		0	0	0		0
371	40.8571	cephalic	c-section	emergency C-section	0	0	White British	1	29.62	38	3475	female	1			0	0	1	0	0	0	0	0	0	0		0
372	40.4286	cephalic	vaginal cephalic	not C-section	0	0	Asian or Asian British Indian	1	18.96	35	3530	female	1			0	0	1	0	0	0	0	0	0	0		0
373	41.4286	cephalic	vaginal cephalic	not C-section	0	0	White British	1	22.09	37	4020	female	1			0	0	1	0	0	0	0	0	0	1		0
374	38.8571	cephalic	vaginal cephalic	not C-section	0	0	White British	1	22.55	39	3440	female	1			0	0	1	0	0	0	0	0	0	0		0
375	25.5714	cephalic	vaginal cephalic	not C-section	0	0	White British	2	31.24	36	425	male	0			0	0	1	0	0	1		1	1	1		0
376	38.1429	cephalic	vaginal cephalic	not C-section	0	0	White British	4	27.72	34	2830	male	1			0	0	1	0	0	0	0	0	0	0		0
377	35.7143	cephalic	vaginal cephalic	not C-section	0	0	White British	5	28.55	36	2320	female	1			0	0	1	0	0	0		0	0	1		0
378	40.5714	cephalic	vaginal cephalic	not C-section	0	0	White British	1	36.23	36	3650	male	1			0	0	1	0	0	0	0	0	0	1		0
379	41.1429	cephalic	vaginal cephalic	not C-section	0	0	White British	1	19.61	33	3935	female	0			0	0	1	0	0	0	0	0	0	0		0
380	39	cephalic	vaginal cephalic	not C-section	0	0	Asian or Asian British Pakistani	0	25.76	33	2990	female	0			0	0	1	0	0	0		0	0	0		0
381	39.8571	cephalic	c-section	elective C-section	0	0	White British	1	37.62	33	3410	female	0			0	0	1	0	0	0	0	0	0	0		0
382	39.5714	cephalic	vaginal cephalic	not C-section	1	0	White British	3	28.4	39	3820	female	0			0	0	1	0	0	0	0	1	0	0		0
383	41.4286	cephalic	vaginal cephalic	not C-section	0	0	White British	1	32.42	37	3320	female	1			0	0	1	0	0	0	0	0	0	1		0
384	39.5714	cephalic	vaginal cephalic	not C-section	0	0	White British	1	28.78	36	4225	male	0			0	0	1	0	0	0	0	0	0	0		0
385	39.8571	cephalic	c-section	elective C-section	0	0	Asian or Asian British Pakistani	0	25.4	35	3260	female	0			0	0	1	0	0	0	0	0	0	0		0
386	41.5714	cephalic	vaginal cephalic	not C-section	0	0	White British	2	27.91	38	4900	male	1			0	0	1	0	0	0	0	0	0	1		0
387	39.8571	cephalic	vaginal cephalic	not C-section	0	0	White British	2	20.42	43	3530	female	0			0	0	1	0	0	0	0	0	0	0		0
388	41	cephalic	vaginal cephalic	not C-section	0	0	White British	0	27.49	37	3510	female	1			0	0	1	0	0	0	0	0	0	1		0
389	39	transverse	c-section	elective C-section	0	0		1	21.33	45	3390	female	1			0	0	1	0	0	0	0	0	0	1		0
390	37.2857	cephalic	vaginal cephalic	not C-section	0	0	White British	2	21.64	35	2540	female	1			0	0	1	0	0	0	0	0	0	1		0
391	41.1429	cephalic	forceps	not C-section	0	0	White British	1	26.64	34	3575	female	1			0	0	1	0	0	0	0	0	0	0		0
392	38.4286	cephalic	vaginal cephalic	not C-section	0	0	White British	1	30.58	33	2845	male	0			0	0	1	0	0	0	0	0	0	0		0
393	38.8571	cephalic	vaginal cephalic	not C-section	0	0	White British	2	24.17	35	3660	male	1			0	0	1	0	0	0	0	0	0	1		0
394	40.8571	cephalic	c-section	elective C-section	0	0	White British	1	26.17	35	3390	male	1			0	0	1	0	0	0	0	0	0	1		0
395	40.4286	cephalic	vaginal cephalic	not C-section	0	0	White British	3	26.55	36	3465	female	1			0	0	1	0	0	0	0	0	0	1		0
396	38.2857	cephalic	forceps	not C-section	0	0		1	28.31	38	2890	male	1			0	0	1	0	0	0	0	0	0	1		0
397	41.1429	cephalic	vaginal cephalic	not C-section	0	0	White British	1	26.5	33	2820	female	0			0	0	1	0	0	0	0	0	0	0		0
398	40.8571	cephalic	forceps	not C-section	0	0	White British	2	21.72	34	4075	female	0			0	0	1	0	0	0	0	0	0	0		0
399	38	cephalic	c-section	elective C-section	0	0	White British	1	46.41	34	3650	female	1			0	0	1	0	0	0	0	0	0	0		0
400	39.5714	cephalic	vaginal cephalic	not C-section	0	0	White British	3	34.27	34	3110	female	0			0	0	1	0	0	0	0	0	0	0		0
401	36.1429	cephalic	vaginal cephalic	not C-section	0	0	White British	1	28.36	38	2630	male	0			0	0	1	0	0	0	0	0	0	1		0
402	40.5714	cephalic	ventouse	not C-section	0	0	White British	0	20.66	36	3580	male	0			0	0	1	0	0	0	0	0	0	0		0
403	40.7143	cephalic	vaginal cephalic	not C-section	0	0	White British	1	20.66	38	3430	female	1			0	0	1	0	0	0	0	0	0	1		0
404	40.4286	cephalic	vaginal cephalic	not C-section	0	0	White British	1	20.52	36	3980	male	1			0	0	1	0	0	0	0	0	0	0		0
405	38.8571	cephalic	vaginal cephalic	not C-section	0	0	White British	1	24.01	35	3540	female	1			0	0	1	0	0	0	0	0	0	0		0
406	40	cephalic	vaginal cephalic	not C-section	0	0	White British	0	43.41	37	3400	female	1			0	0	1	0	0	0	0	0	0	1		0
407	39.8571	cephalic	vaginal cephalic	not C-section	0	0	White British	3	31.42	34	4155	male	0			0	0	1	0	0	0	0	0	0	0		0
408	37.1429	cephalic	vaginal cephalic	not C-section	0	0	White British	4	22.53	35	3315	female	1			0	0	1	0	0	0	0	0	0	0		0
409	39.4286	cephalic	vaginal cephalic	not C-section	0	0	White British	1	30.84	38	3650	male	1			0	0	1	0	0	0	0	0	0	0		0
410	40.5714	cephalic	vaginal cephalic	not C-section	0	0	White British	2	38.21	41	3140	male	1			0	0	1	0	0	0	0	0	0	1		0
411	38.8571	cephalic	vaginal cephalic	not C-section	0	0	White British	0	22.39	41	2905	female	1			0	0	1	0	0	0	0	0	0	0		0
412	32	cephalic	c-section	emergency C-section	1	0	White British	3	28.89	34	1860	female	0			0	0	1	0	0	0	0	1	0	0		0
413	40.5714	cephalic	vaginal cephalic	not C-section	0	0	White British	0	21.47	34	3625	female	0			0	0	1	0	0	0	0	0	0	0		0
414	40	cephalic	vaginal cephalic	not C-section	0	0	White British	1	24.7	36	4810	male	1			0	0	1	0	0	0	0	0	0	1		0
415	38.2857	cephalic	vaginal cephalic	not C-section	0	0	White British	6	34.38	38	2625	female	1			0	0	1	0	0	0	0	0	0	1		0
416	39	cephalic	c-section	emergency C-section	0	0	White British	0	31.88	34	3770	female	1			0	0	1	0	0	0	0	0	0	0		0
417	39.7143	cephalic	c-section	elective C-section	0	0	White British	1	31.88	37	4415	male	1			0	0	1	0	0	0	0	0	0	1		0
418	39.2857	cephalic	vaginal cephalic	not C-section	0	0	White British	1	22.72	34	3910	male	0			0	0	1	0	0	0	0	0	0	0		0
419	40.5714	cephalic	vaginal cephalic	not C-section	0	0	Any other white background	0	19.39	39	3235	male	0			0	0	1	0	0	0	0	0	0	0		0
420	40.7143	cephalic	vaginal cephalic	not C-section	0	0		3	31.17	38	3789	female	1			0	0	1	0	0	0	0	0	0	1		0
421	41.4286	cephalic	vaginal cephalic	not C-section	0	0	White British	1	25.08	36	4020	male	0			0	0	1	0	0	0	0	0	0	0		0
422	41.5714	cephalic	vaginal cephalic	not C-section	0	0		2		37	4170	female	0			0	0	1	0	0	0	0	0	0	0		0
423	41.1429	cephalic	vaginal cephalic	not C-section	0	0		1	20.9	37	3660	female	0			0	0	1	0	0	0	0	0	0	0		0
424	40.4286	cephalic	vaginal cephalic	not C-section	0	0	White British	2	28.28	41	3520	male	1			0	0	1	0	0	0		0	0	1		0
425	39.8571	cephalic	vaginal cephalic	not C-section	0	0	White British	2	26.06	34	4230	female	1			0	0	1	0	0	0	0	0	0	0		0
426	39.8571	cephalic	vaginal cephalic	not C-section	0	0	White British	3	27.04	37	4660	male	1			0	0	1	0	0	0	0	0	0	1		0
427	39.2857	cephalic	forceps	not C-section	0	0	White British	0	31.13	40	3830	male	1			0	0	1	0	0	0	0	0	0	0		0
428	39.1429	cephalic	c-section	elective C-section	0	0	White British	2	18.67	33	3245	female	0			0	0	1	0	0	0	0	0	0	0		0
429	41.8571	cephalic	forceps	not C-section	0	0	White British	0	22.06	35	3990	female	1	0	0	0	0	1	0	0	0	0	0	0	0	1	0
430	39.1429	cephalic	vaginal cephalic	not C-section	0	0	White British	1	31.07	38	3660	male	1			0	0	1	0	0	0	0	0	0	1		0
431	40	cephalic	vaginal cephalic	not C-section	0	0	White British	2	20.73	34	3140	female	1			0	0	1	0	0	0	0	0	0	0		0
432	39.1429	breech	c-section	emergency C-section	0	0	White British	0	23.04	40	3050	male	1	0	1	1	0	1	0	0	0	0	0	0	0	1	1
433	40.1429	cephalic	vaginal cephalic	not C-section	1	0		0		38	3395	male	1			0	0	1	0	0	0	0	1	0	0		0
434	41.1429	cephalic	vaginal cephalic	not C-section	0	0	White British	1	22.91	40	2950	male	1			0	0	1	0	0	0	0	0	0	1		0
435	41	cephalic	vaginal cephalic	not C-section	1	0	White British	2	20.82	37	3960	male	0			0	0	1	0	0	0	0	1	0	0		0
436	41.2857	cephalic	vaginal cephalic	not C-section	0	0	White British	3	19.72	39	4260	male	1			0	0	1	0	0	0	0	0	0	1		0
437	40.8571	cephalic	forceps	not C-section	0	0	White British	0	35.11	34	4035	male	1			0	0	1	0	0	0	0	0	0	0		0
438	40.7143	cephalic	vaginal cephalic	not C-section	0	0	White British	1	35.11	36	3880	female	1			0	0	1	0	0	0	0	0	0	0		0
439	39.8571	cephalic	forceps	not C-section	0	0	White British	2	26.03	37	3355	female	0			0	0	1	0	0	0	0	0	0	0		0
440	40.4286	cephalic	vaginal cephalic	not C-section	0	0	White British	1	17.91	35	3895	female	0			0	0	1	0	0	0	0	0	0	0		0
441	36.5714	cephalic	vaginal cephalic	not C-section	0	0	White British	2	24.28	37	3225	male	0			0	0	1	0	0	0	0	0	0	0		0
442	41	cephalic	vaginal cephalic	not C-section	0	0	White British	2	20.31	35	3460	female	1			0	0	1	0	0	0	0	0	0	1		0
443	42	cephalic	vaginal cephalic	not C-section	0	0	White British	1	27.43	36	3990	female	0	0	0	0	0	1	0	0	0	0	0	0	0	1	0
444	34.1429	cephalic	c-section	emergency C-section	1	0	White British	4	40.65	33	2700	male	0			0	0	1	0	0	0	0	1	0	0		0
445	41.2857	cephalic	vaginal cephalic	not C-section	0	0	White British	3	26.03	39	4115	male	1			0	0	1	0	0	0	0	0	0	1		0
446	40	cephalic	vaginal cephalic	not C-section	0	0	White British	0	29.4	36	3420	female	1			0	0	1	0	0	0	0	0	0	1		0
447	40	cephalic	forceps	not C-section	0	0	White British	0	23.14	35	3120	male	1			0	0	1	0	0	0	0	0	0	0		0
448	39	cephalic	vaginal cephalic	not C-section	0	0	White British	4	22.02	34	3170	male	0			0	0	1	0	0	0	0	0	0	0		0
449	31.1429	cephalic	vaginal cephalic	not C-section	1	0	White British	2	24.43	37	1410	female	0			0	0	1	0	0	0	0	1	0	1		0
450	40.4286	cephalic	vaginal cephalic	not C-section	0	0	White British	0	23.31	34	3550	male	1			0	0	1	0	0	0	0	0	0	0		0
451	40	cephalic	vaginal cephalic	not C-section	0	0	White British	1	23.31	36	3405	female	1			0	0	1	0	0	0	0	0	0	1		0
452	38.8571	cephalic	vaginal cephalic	not C-section	0	0	White British	3	21.74	35	3030	male	1			0	0	1	0	0	0	0	0	0	1		0
453	40	cephalic	vaginal cephalic	not C-section	0	0	White British	1	22.49	38	3660	female	1			0	0	1	0	0	0	0	0	0	0		0
454	38.2857	cephalic	forceps	not C-section	1	0	White British	0	33.52	35	4090	male	1			0	0	1	0	0	0	0	1	0	1		0
455	41.2857	cephalic	vaginal cephalic	not C-section	0	0	White British	2	24.39	37	3670	male	0			0	0	1	0	0	0	0	0	0	0		0
456	42	cephalic	forceps	not C-section	0	0	White British	0	25.96	33	3280	male	0			0	0	1	0	0	0	0	0	0	0		0
457	40.4286	cephalic	forceps	not C-section	0	0	White British	1	25.96	36	4060	male	1			0	0	1	0	0	0	0	0	0	1		0
458	39.4286	cephalic	vaginal cephalic	not C-section	0	0	White British	1	26.53	36	3650	male	1			0	0	1	0	0	0	0	0	0	1		0
459	39.8571	cephalic	vaginal cephalic	not C-section	0	0		1	20.77	33	3060	male	0			0	0	1	0	0	0	0	0	0	0		0
460	40.2857	cephalic	vaginal cephalic	not C-section	0	0	White British	1	19.52	36	3030	male	1			0	0	1	0	0	0	0	0	0	0		0
461	40.1429	cephalic	vaginal cephalic	not C-section	0	0	White British	2	21.84	40	4300	male	0			0	0	1	0	0	0	0	0	0	0		0
462	38.7143	cephalic	vaginal cephalic	not C-section	0	0	White British	2	35.45	35	3650	female	0			0	0	1	0	0	0		0	0	0		0
463	37.2857	cephalic	vaginal cephalic	not C-section	0	0	Asian or Asian British Pakistani	2	25.48	36	2340	female	1			0	0	1	0	0	0	0	0	0	1		0
464	38.5714	cephalic	vaginal cephalic	not C-section	0	0	White British	2	19.03	38	3370	female	0			0	0	1	0	0	0		0	0	1		0
465	41.1429	cephalic	vaginal cephalic	not C-section	0	0	White British	1	26.08	37	3880	female	0			0	0	1	0	0	0	0	1	0	0		0
466	40.8571	cephalic	forceps	not C-section	0	0	White British	0	25.34	34	3240	male	0			0	0	1	0	0	0	0	0	0	0		0
467	39	cephalic	forceps	not C-section	0	0		1	18.83	35	2850	female	1			0	0	1	0	0	0	0	0	0	0		0
468	41.8571	cephalic	c-section	emergency C-section	0	0	White British	0	25.99	39	5150	male	1	0	0	0	0	1	0	0	0	0	0	0	1	1	0
469	38.7143	cephalic	vaginal cephalic	not C-section	0	0	White British	1	27.34	41	3885	male	1			0	0	1	0	0	0	0	0	0	1		0
470	34.7143	cephalic	vaginal cephalic	not C-section	1	0	White British	1	24.09	35	2650	male	0			0	0	1	0	0	0	0	1	0	0		0
471	38.7143	cephalic	vaginal cephalic	not C-section	0	0	White British	7	25.82	35	2900	male	0			0	0	1	0	0	0	0	0	0	0		0
472	40.7143	cephalic	vaginal cephalic	not C-section	0	0		2	20.04	36	3245	female	1			0	0	1	0	0	0	0	0	0	1		0
473	40.7143	cephalic	forceps	not C-section	0	0	White British	0	27.55	37	3465	male	1			0	0	1	0	0	0	0	0	0	1		0
474	37.1429	cephalic	vaginal cephalic	not C-section	0	0	White British	0	23.88	33	2640	male	1			0	0	1	0	0	0	0	0	0	0		0
475	38.4286	cephalic	vaginal cephalic	not C-section	0	0	White British	4	19.75	39	2820	male	1			0	0	1	0	0	0	0	0	0	1		0
476	39.2857	cephalic	c-section	elective C-section	0	0	White British	1	27.34	33	4270	male	1			0	0	1	0	0	0	0	0	0	0		0
477	39	breech	c-section	elective C-section	0	0	White British	2	31.45	34	4335	male	0			0	0	1	0	1	0	0	0	0	0		1
478	38	breech	c-section	elective C-section	0	0	White British	3	31.75	36	3380	female	1			0	0	1	0	0	0	0	0	0	1		1
479	39.4286	cephalic	forceps	not C-section	0	0	White British	0	21.64	33	4405	male	0			0	0	1	0	0	0	0	0	0	0		0
480	41	cephalic	vaginal cephalic	not C-section	0	0	White British	1	19.7	34	4060	female	1			0	0	1	0	0	0	0	0	0	1		0
481	39.5714	cephalic	vaginal cephalic	not C-section	0	0	White British	1	28.2	33	3970	female	1			0	0	1	0	0	0	0	0	0	0		0
482	40.5714	cephalic	vaginal cephalic	not C-section	0	0	White British	3	36.51	36	3570	female	1			0	0	1	0	0	0	0	0	0	1		0
483	38	cephalic	vaginal cephalic	not C-section	0	0	White British	0	22.59	33	3130	male	0			0	0	1	0	0	0	0	0	0	0		0
484	40.8571	cephalic	vaginal cephalic	not C-section	0	0	White British	1	22.76	35	3780	female	1			0	0	1	0	0	0	0	0	0	1		0
485	39	cephalic	c-section	elective C-section	1	0	White British	1	37.04	34	4970	male	1			0	0	1	0	0	0	0	1	0	1		0
486	39.1429	cephalic	c-section	elective C-section	0	0	White British	4	21.63	36	3330	male	0			0	0	1	0	0	0	0	0	0	0		0
487	41.2857	cephalic	vaginal cephalic	not C-section	0	0	White British	2	21.45	34	4465	female	1			0	0	1	0	0	0	0	0	0	1		0
488	41.2857	cephalic	vaginal cephalic	not C-section	0	0	White British	0	25.18	34	3040	male	1			0	0	1	0	0	0	0	0	0	1		0
489	41	cephalic	vaginal cephalic	not C-section	0	0	White British	1	22.27	33	3045	female	1			0	0	1	0	0	0	0	0	0	0		0
490	40.5714	cephalic	vaginal cephalic	not C-section	0	0	White British	2	30.05	33	3825	female	0			0	0	1	0	0	0	0	0	0	0		0
491	41	cephalic	vaginal cephalic	not C-section	0	0	White British	1	22.96	33	4537	female	0	0	0	0	0	1	0	0	0	0	0	0	0	1	0
492	39.7143	cephalic	forceps	not C-section	0	0	White British	0	22.47	32	3090	female	0			0	0	1	0	0	0	0	0	0	0		0
493	40.1429	cephalic	vaginal cephalic	not C-section	0	0	White British	2	44.1	33	3985	male	1			0	0	1	0	0	0	0	0	0	0		0
494	40.8571	cephalic	vaginal cephalic	not C-section	0	0	White British	1	33.91	33	3050	male	0			0	0	1	0	0	0	0	0	0	0		0
495	40.8571	cephalic	vaginal cephalic	not C-section	0	0	White British	0	40.64	34	3940	male	1			0	0	1	0	0	0	0	0	0	1		0
496	37.4286	cephalic	vaginal cephalic	not C-section	0	0	White British	2	21.71	33	2990	female	1			0	0	1	0	0	0	0	0	0	1		0
497	40.8571	cephalic	c-section	emergency C-section	0	0	White British	0	23.67	33	3640	male	1			0	0	1	0	0	0	0	0	0	0		0
498	38.8571	cephalic	vaginal cephalic	not C-section	0	0	White British	1	21.56	31	2810	female	1			0	0	1	0	0	0	0	0	0	0		0
499	38.4286	cephalic	vaginal cephalic	not C-section	0	0	White British	2	21.56	33	2810	male	1			0	0	1	0	0	0	0	0	0	0		0
500	40.4286	cephalic	c-section	emergency C-section	0	0	White British	0	28.09	33	2856	male	1			0	0	1	0	0	0		0	0	1		0
501	40.7143	cephalic	c-section	emergency C-section	0	0	White British	1	27.96	32	4315	female	0			0	0	1	0	0	0	0	0	0	0		0
502	36.8571	cephalic	c-section	emergency C-section	0	0	White British	0	36.84	35	2440	female	1			0	0	1	0	0	0	0	0	0	0		0
503	35	cephalic	forceps	not C-section	0	0	White British	0	22.91	35	2825	female	0			0	0	1	0	0	0	0	0	0	0		0
504	40.7143	cephalic	vaginal cephalic	not C-section	0	0	White British	1	22.91	37	3760	male	1			0	0	1	0	0	0	0	0	0	1		0
505	37	cephalic	ventouse	not C-section	0	0	White British	0	20.08	35	2440	male	1			0	0	1	0	0	0	0	0	0	0		0
506	38.7143	cephalic	c-section	emergency C-section	0	0	White British	1	26.17	33	3450	male	1			0	0	1	0	0	0	0	0	0	0		0
507	38.8571	cephalic	vaginal cephalic	not C-section	0	0	White British	2	29.37	36	3530	female	1			0	0	1	0	0	0	0	0	0	1		0
508	40.2857	cephalic	vaginal cephalic	not C-section	0	0	White British	1	32.65	33	3980	male	0			0	0	1	0	0	0	0	0	0	0		0
509	40.8571	cephalic	vaginal cephalic	not C-section	0	0	White British	1	25.78	40	4135	female	1			0	0	1	0	0	0	0	0	0	1		0
510	37.4286	cephalic	vaginal cephalic	not C-section	0	0	White British	3	26.09	36	2370	male	1			0	0	1	0	0	0	0	0	0	0		0
511	39.8571	cephalic	vaginal cephalic	not C-section	0	0	White British	2	24.09	35	3730	male	1			0	0	1	0	0	0	0	0	0	1		0
512	40.5714	cephalic	vaginal cephalic	not C-section	0	0	White British	3	29.43	33	3845	female	0	0	0	0	0	1	0	0	0	0	0	0	0	1	0
513	40.4286	cephalic	c-section	emergency C-section	0	0	White British	2	20.32	37	4540	male	1			0	0	1	0	0	0		0	0	0		0
514	38.7143	cephalic	vaginal cephalic	not C-section	0	0	White British	1	20.83	36	3160	male	0			0	0	1	0	0	0	0	0	0	0		0
515	40.2857	cephalic	vaginal cephalic	not C-section	0	0	White British	1	19.33	37	3480	female	0			0	0	1	0	0	0	0	0	0	0		0
516	39.2857	cephalic	vaginal cephalic	not C-section	0	0		2	24.77	34	3630	male	0			0	0	1	0	0	0	0	0	0	0		0
517	40.4286	cephalic	vaginal cephalic	not C-section	0	0	White British	2	24.51	36	4050	male	0			0	0	1	0	0	0	0	0	0	0		0
518	39.2857	cephalic	vaginal cephalic	not C-section	0	0	White British	0	21.21	37	3050	male	1			0	0	1	0	0	0	0	0	0	1		0
519	37.7143	cephalic	c-section	elective C-section	0	0		0		38	2290	male	1			0	0	1	0	0	0	0	0	0	0		0
520	38.1429	cephalic	forceps	not C-section	0	0	Mixed White and Black Caribbean	0	20.4	33	2300	male	1			0	0	1	0	0	0	0	1	1	1		0
521	40.5714	cephalic	forceps	not C-section	0	0	White British	0	28.67	35	3750	female	1			0	0	1	0	0	0	0	0	0	1		0
522	41.5714	cephalic	vaginal cephalic	not C-section	0	0	White British	1	26.01	35	3675	male	1			0	0	1	0	0	0	0	0	0	1		0
523	40.1429	cephalic	forceps	not C-section	0	0	White British	0	22.5	34	2800	female	1			0	0	1	0	0	0	0	0	0	0		0
524	41.2857	cephalic	vaginal cephalic	not C-section	0	0	White British	1	20.4	36	3530	female	1			0	0	1	0	0	0	0	0	0	1		0
525	40	cephalic	vaginal cephalic	not C-section	0	0	White British	4	39.52	34	3515	female	1			0	0	1	0	0	0	0	0	0	0		0
526	40.7143	cephalic	forceps	not C-section	0	0		0		38	3525	male	0			0	0	1	0	0	0	0	0	0	0		0
527	39	cephalic	vaginal cephalic	not C-section	0	0	White British	0	28.04	33	3350	male	1			0	0	1	0	0	0	0	0	0	0		0
528	40.5714	cephalic	forceps	not C-section	0	0	White British	5	29.07	34	3900	male	0			0	0	1	0	0	0	0	0	0	0		0
529	39	cephalic	vaginal cephalic	not C-section	0	0	White British	6	29.07	35	4180	female	1			0	0	1	0	0	0	0	0	0	1		0
530	40	cephalic	c-section	emergency C-section	1	1	White British	0	22.6	37	3811	male	0			0	0	1	0	0	1	1	1	0	0		0
531	39	cephalic	vaginal cephalic	not C-section	0	0	White British	1	20.83	34	3330	male	1			0	0	1	0	0	0	0	0	0	0		0
532	38.4286	cephalic	forceps	not C-section	0	0	White British	0	23.25	34	3660	female	0			0	0	1	0	0	0	0	1	0	0		0
533	39.4286	cephalic	vaginal cephalic	not C-section	0	0	White British	1	24.98	37	3895	male	1			0	0	1	0	0	0	0	0	0	1		0
534	40.7143	cephalic	c-section	emergency C-section	0	0	Black or Black British Caribbean	1	27.36	40	3460	male	0			0	0	1	0	0	0	0	0	0	0		0
535	39.1429	cephalic	vaginal cephalic	not C-section	0	0	White British	1	33.3	33	3430	female	1			0	0	1	0	0	0	0	0	0	0		0
536	41.1429	cephalic	forceps	not C-section	0	0	White British	0	20.32	37	3305	male	1			0	0	1	0	0	0	0	0	0	0		0
537	41.2857	cephalic	forceps	not C-section	0	0	White British	1	26.78	39	3075	female	1			0	0	1	0	0	0	0	0	0	1		0
538	39.1429	breech	c-section	elective C-section	0	0		2	25.71	41	2855	female	1	0	1	1	0	1	0	0	0	0	0	0	1	1	1
539	39.4286	cephalic	vaginal cephalic	not C-section	0	0	White British	2	24.77	36	3500	female	1			0	0	1	0	0	0	0	0	0	1		0
540	40.1429	cephalic	vaginal cephalic	not C-section	0	0	White British	2	26.89	36	3690	male	1			0	0	1	0	0	0	0	0	0	1		0
541	39.2857	cephalic	c-section	elective C-section	0	0	White British	1	30.49	34	3060	male	1			0	0	1	0	0	0	0	0	0	1		0
542	39.2857	cephalic	forceps	not C-section	0	0		1	21.81	34	3560	male	0			0	0	1	0	0	0	0	0	0	0		0
543	40.5714	cephalic	vaginal cephalic	not C-section	0	0	White British	0	26.62	39	3120	male	1			0	0	1	0	0	0	0	0	0	1		0
544	39.7143	cephalic	forceps	not C-section	0	0	White British	1	32.08	34	3905	female	0			0	0	1	0	0	0	0	0	0	0		0
545	40.7143	cephalic	vaginal cephalic	not C-section	0	0	White British	2	32.08	37	4120	female	1			0	0	1	0	0	0	0	0	0	1		0
546	42	cephalic	c-section	emergency C-section	0	0		0		35	3180	male	0			0	0	1	0	0	0	0	0	0	0		0
547	38.5714	cephalic	c-section	elective C-section	0	0	White British	1	26.94	39	3230	female	1			0	0	1	0	0	0	0	0	0	1		0
548	39.4286	cephalic	c-section	elective C-section	0	0	White British	1	31.44	33	4190	female	0			0	0	1	0	0	0	0	0	0	0		0
549	40.7143	cephalic	vaginal cephalic	not C-section	0	0	White British	2	26.06	36	4170	female	0			0	0	1	0	0	0	0	0	0	0		0
550	40.4286	cephalic	ventouse	not C-section	0	0	White British	3	23.24	38	4245	male	1	0	1	1	1	1	0	0	0	0	0	0	0	1	1
551	40.2857	breech	c-section	elective C-section	0	0	White British	1	21.12	34	3770	male	1	0	1	0	0	1	0	0	0	0	0	0	0	1	1
552	40	cephalic	c-section	elective C-section	0	0	White British	1	30.1	34	3820	male	0			0	0	1	0	0	0	0	0	0	0		0
553	40.2857	cephalic	vaginal cephalic	not C-section	0	0	White British	1	28.88	36	3835	male	1			0	0	1	0	0	0	0	0	0	1		0
554	40.4286	cephalic	vaginal cephalic	not C-section	0	0	White British	0	20.2	39	2850	female	0	0	0	0	0	1	0	0	0	0	0	0	0	1	0
555	39.1429	cephalic	vaginal cephalic	not C-section	0	0	White British	1	20.2	41	3190	male	1			0	0	1	0	0	0	0	0	0	0		0
556	39.7143	cephalic	vaginal cephalic	not C-section	0	0	White British	1	38.67	38	3740	male	0	0	0	0	0	1	0	0	0	0	0	0	0	1	0
557	39.2857	breech	c-section	elective C-section	0	0	White British	1	28.09	32	3290	female	1	0	1	1	0	1	0	0	0	0	0	0	0	1	1
558	29.2857	cephalic	c-section	emergency C-section	1	0	White British	0	25.08	35	890	male	0			0	0	1	0	0	0	0	1	0	1		0
559	39.5714	cephalic	vaginal cephalic	not C-section	0	0	White British	1	30.54	35	3710	female	1			0	0	1	0	0	0	0	0	0	1		0
560	40.2857	cephalic	vaginal cephalic	not C-section	0	0	White British	2	24.49	39	4270	female	1			0	0	1	0	0	0	0	0	0	1		0
561	39.4286	cephalic	forceps	not C-section	0	0	White British	0	28.58	35	3760	male	1			0	0	1	0	0	0	0	0	0	0		0
562	39.1429	cephalic	vaginal cephalic	not C-section	0	0	White British	1	28.58	36	4190	female	1			0	0	1	0	0	0	0	0	0	1		0
563	40.2857	cephalic	c-section	emergency C-section	0	0	White British	0	27.79	33	3360	male	0			0	0	1	0	0	0	0	0	0	0		0
564	41.1429	cephalic	c-section	elective C-section	0	0	White British	2	37.65	35	4730	male	1			0	0	1	0	0	0	0	0	0	1		0
565	37	cephalic	c-section	elective C-section	1	0	White British	1	34.04	34	2820	male	0			0	0	1	0	0	0	0	1	0	0		0
566	40.1429	cephalic	vaginal cephalic	not C-section	0	0	White British	1	30.34	36	3280	female	1			0	0	1	0	0	0	0	0	0	1		0
567	38.8571	cephalic	vaginal cephalic	not C-section	0	0	White British	4	23.46	39	3120	female	1			0	0	1	0	0	0	0	0	0	0		0
568	38.7143	cephalic	vaginal cephalic	not C-section	0	0	White British	0	21.97	38	3130	female	1			0	0	1	0	0	0	0	0	0	0		0
569	36.1429	cephalic	vaginal cephalic	not C-section	1	0	White British	1	28.73	40	3415	male	0			0	0	1	0	0	0	0	1	0	1		0
570	34.1429	breech	vaginal breech	not C-section	1	0	White British	1	20.28	33	2180	female	0			0	0	1	0	1	0	0	1	0	0		1
571	33.5714	cephalic	vaginal cephalic	not C-section	1	0	White British	2	22.86	35	2028	male	0			0	0	1	0	0	0	0	1	0	1		0
572	40.4286	cephalic	ventouse	not C-section	0	0	White British	0	26.12	35	3520	female	1			0	0	1	0	0	0	0	0	0	1		0
573	40.1429	cephalic	vaginal cephalic	not C-section	0	0	White British	1	27.55	35	2960	male	1			0	0	1	0	0	0	0	0	0	1		0
574	41.1429	cephalic	vaginal cephalic	not C-section	0	0	White British	1	25.23	33	3520	male	0			0	0	1	0	0	0	0	0	0	0		0
575	36.2857	cephalic	vaginal cephalic	not C-section	0	0	White British	4	30.48	35	3335	male	1			0	0	1	0	0	0	0	0	0	1		0
576	38.5714	cephalic	vaginal cephalic	not C-section	0	0	White British	1	27.99	39	3405	male	1			0	0	1	0	0	0	0	0	0	0		0
577	38.4286	cephalic	vaginal cephalic	not C-section	0	0	White British	2	27.99	40	3780	male	1			0	0	1	0	0	0	0	0	0	1		0
578	36.5714	cephalic	vaginal cephalic	not C-section	0	0	White British	1	22.35	32	2820	male	0			0	0	1	0	0	0	0	0	0	0		0
579	40	cephalic	vaginal cephalic	not C-section	0	0		4	23.59	37	3190	female	1			0	0	1	0	0	0	0	0	0	1		0
580	37.8571	cephalic	c-section	elective C-section	0	0	White British	5	27.73	34	3710	male	0			0	0	1	0	0	0	1	1	0	0		0
581	37	cephalic	c-section	elective C-section	0	0	White British	7	27.73	37	3920	male	1			0	0	1	0	0	0	0	0	0	1		0
582	38.8571	cephalic	forceps	not C-section	0	0	White British	0	21.6	35	3545	female	1			0	0	1	0	0	0	0	0	0	1		0
583	39.2857	cephalic	forceps	not C-section	0	0	White British	0	21.79	38	3120	male	1			0	0	1	0	0	0	0	0	0	1		0
584	39.2857	cephalic	forceps	not C-section	0	0	White British	0	26.99	34	3735	male	1			0	0	1	0	0	0	0	0	0	0		0
585	34.4286	cephalic	forceps	not C-section	1	0	White British	1	33.15	37	2310	female	0			0	0	1	0	0	0	0	1	0	0		0
586	39	cephalic	vaginal cephalic	not C-section	0	0	White British	1	29.07	37	2885	male	0			0	0	1	0	0	0	0	0	0	0		0
587	38.2857	cephalic	vaginal cephalic	not C-section	0	0	White British	2	31.82	36	4090	male	1			0	0	1	0	0	0	0	0	0	0		0
588	40.1429	cephalic	vaginal cephalic	not C-section	0	0	White British	1	23.51	33	3360	female	0			0	0	1	0	0	0	0	0	0	0		0
589	39.8571	cephalic	forceps	not C-section	0	0	White British	0	23.17	32	2920	female	0			0	0	1	0	0	0	0	0	0	0		0
590	41.1429	face	vaginal cephalic	not C-section	0	0	White British	2	21.01	37	3577	female	0			0	0	1	0	0	0	0	0	0	0		0
591	39.2857	cephalic	vaginal cephalic	not C-section	0	0	White British	3	26.66	36	3460	female	1			0	0	1	0	0	0	0	0	0	0		0
592	38.4286	cephalic	vaginal cephalic	not C-section	0	0	White British	0	27.94	35	3430	male	0			0	0	1	0	0	0	0	0	0	0		0
593	38.7143	cephalic	vaginal cephalic	not C-section	0	0	White British	3	23.12	37	3890	male	1			0	0	1	0	0	0	0	0	0	1		0
594	40	cephalic	vaginal cephalic	not C-section	0	0	White British	2	23.19	32	3735	male	1			0	0	1	0	0	0	0	0	0	0		0
595	39.7143	cephalic	vaginal cephalic	not C-section	0	0	White British	2	24.33	37	3240	female	1			0	0	1	0	0	0	0	0	0	1		0
596	39.4286	cephalic	c-section	emergency C-section	0	0	White British	1	32.39	35	4450	female	1			0	0	1	0	0	0	0	0	0	0		0
597	40.4286	cephalic	c-section	emergency C-section	0	0	White British	1	23.39	36	4295	female	1			0	0	1	0	0	0	0	0	0	1		0
598	38.5714	cephalic	vaginal cephalic	not C-section	0	0	White British	3	24.84	36	3610	male	1			0	0	1	0	0	0	0	0	0	1		0
599	39.4286	cephalic	c-section	emergency C-section	0	0		0	24.65	38	3830	male	1			0	0	1	0	0	0	0	0	0	1		0
600	42.2857	cephalic	vaginal cephalic	not C-section	0	0	Asian or Asian British Pakistani	3	25.56	36	3170	female	1			0	0	1	0	0	0	0	0	0	1		0
601	39.2857	breech	c-section	elective C-section	1	0	White British	3	49.96	34	4305	female	1			0	0	1	0	0	0	0	1	0	1		1
602	39	cephalic	c-section	elective C-section	0	0	Any other ethnic group	2	24.03	37	3490	male	0			0	0	1	0	0	0	0	0	0	0		0
603	39	cephalic	vaginal cephalic	not C-section	0	0	White British	0	24.97	36	3150	female	1	0	1	1	1	1	0	0	0	0	0	0	0	1	1
604	40.4286	cephalic	vaginal cephalic	not C-section	0	0		3	27.72	35	4000	female	0			0	0	1	0	0	0		0	0	0		0
605	39.4286	cephalic	vaginal cephalic	not C-section	0	0	White British	4	24.49	36	3040	female	1			0	0	1	0	0	0	0	0	0	1		0
606	41.1429	cephalic	c-section	emergency C-section	1	0	White British	1	20.76	39	4315	male	1			0	0	1	0	0	0	0	1	0	1		0
607	39.8571	cephalic	vaginal cephalic	not C-section	0	0	White British	1	21.8	33	3430	female	0			0	0	1	0	0	0	0	0	0	0		0
608	35.5714	cephalic	c-section	emergency C-section	1	0	White British	0	26.72	33	2640	male	1			0	0	1	0	0	0	0	1	0	1		0
609	40.5714	cephalic	vaginal cephalic	not C-section	0	0	White British	1	23.8	32	3410	female	0			0	0	1	0	0	0	0	0	0	0		0
610	42	cephalic	c-section	emergency C-section	1	0	White British	0	27.62	32	3930	male	0			0	0	1	0	0	0	1	1	0	0		0
611	39.1429	cephalic	vaginal cephalic	not C-section	0	0	White British	4	44.38	32	2945	female	1			0	0	1	0	0	0	0	0	0	0		0
612	38.5714	cephalic	forceps	not C-section	0	0	White British	0	20.64	32	2950	female	1			0	0	1	0	0	0	0	0	0	0		0
613	39.7143	cephalic	vaginal cephalic	not C-section	0	0		1	21.11	34	3370	male	0			0	0	1	0	0	0	0	0	0	0		0
614	40.1429	cephalic	vaginal cephalic	not C-section	0	0	White British	2	34.94	34	3760	female	0			0	0	1	0	0	0	0	0	0	1		0
615	36.8571	cephalic	vaginal cephalic	not C-section	0	0	White British	0	26.84	33	2735	male	0			0	0	1	0	0	0	0	0	0	0		0
616	39.4286	cephalic	forceps	not C-section	0	0	White British	1	26.84	36	3135	male	1			0	0	1	0	0	0	0	0	0	1		0
617	41.4286	cephalic	vaginal cephalic	not C-section	0	0	White British	1	25.04	32	2840	female	1			0	0	1	0	0	0	0	0	0	0		0
618	41	cephalic	vaginal cephalic	not C-section	0	0	White British	1	30.46	39	3095	female	0			0	0	1	0	0	0	0	0	0	0		0
619	39	cephalic	c-section	elective C-section	0	0	White British	2	30.11	32	3715	male	0			0	0	1	0	0	0	0	0	0	0		0
620	37.7143	cephalic	c-section	elective C-section	0	0	White British	3	30.08	35	3185	male	1			0	0	1	0	0	0	0	0	0	1		0
621	40.7143	cephalic	vaginal cephalic	not C-section	0	0	White British	1		34	4470	male	0			0	0	1	0	0	0	0	0	0	0		0
622	40	cephalic	forceps	not C-section	0	0	White British	0	25.55	34	3760	male	1			0	0	1	0	0	0	0	0	0	0		0
623	37.7143	cephalic	vaginal cephalic	not C-section	0	0	White British	1	25.55	37	3515	female	1			0	0	1	0	0	0	0	0	0	1		0
624	38.5714	cephalic	vaginal cephalic	not C-section	0	0	Asian or Asian British Bangladeshi	3	29.17	33	2720	female	1			0	0	1	0	0	0	0	0	0	0		0
625	41.2857	cephalic	forceps	not C-section	0	0	White British	0	23.57	35	3560	female	1			0	0	1	0	0	0	0	0	0	1		0
626	41.8571	cephalic	vaginal cephalic	not C-section	0	0	White British	3	25.91	33	3290	female	1			0	0	1	0	0	0	0	0	0	0		0
627	35.1429	cephalic	vaginal cephalic	not C-section	0	0	White British	0	22.2	37	3150	female	0			0	0	1	0	0	0	0	0	0	0		0
628	36.5714	breech	vaginal breech	not C-section	0	0	White British	1	22.2	39	3230	male	1			0	0	1	0	0	0	0	0	0	1		1
629	37	cephalic	c-section	elective C-section	1	0	White British	1	26.34	37	2530	female	1			0	0	1	0	0	0	0	1	0	0		0
630	38	cephalic	c-section	emergency C-section	1	0	White British	0	26.35	35	2250	male	1			0	0	1	0	0	0	0	1	1	1		0
631	41.5714	cephalic	c-section	emergency C-section	0	0	White British	0	28.2	32	3650	male	0			0	0	1	0	0	0	0	0	0	0		0
632	40.7143	cephalic	c-section	emergency C-section	1	0	White British	1	28.2	35	3975	male	1			0	0	1	0	0	0	0	1	0	1		0
633	40.5714	cephalic	vaginal cephalic	not C-section	0	0	White British	1	21.53	34	3250	female	1			0	0	1	0	0	0	0	0	0	0		0
634	41.4286	cephalic	vaginal cephalic	not C-section	0	0	White British	1	26.73	33	4035	male	1			0	0	1	0	0	0	0	0	0	0		0
635	40.7143	cephalic	vaginal cephalic	not C-section	0	0	Asian or Asian British Pakistani	0	20.99	40	3115	female	1			0	0	1	0	0	0	0	0	0	0		0
636	40.1429	cephalic	vaginal cephalic	not C-section	0	0	White British	1	26.6	31	3960	male	0			0	0	1	0	0	0	0	0	0	0		0
637	41.1429	cephalic	vaginal cephalic	not C-section	0	0	White British	1	33.61	36	3240	female	0			0	0	1	0	0	0	0	0	0	0		0
638	40	cephalic	vaginal cephalic	not C-section	0	0	White British	3	23.48	31	3200	female	0			0	0	1	0	0	0	0	0	0	0		0
639	39.5714	cephalic	vaginal cephalic	not C-section	0	0	White British	2	28.67	34	4070	female	1			0	0	1	0	0	0	0	0	0	1		0
640	41.1429	cephalic	forceps	not C-section	0	0	Asian or Asian British Pakistani	0	24.02	32	2910	female	0			0	0	1	0	0	0	0	0	0	0		0
641	39.7143	cephalic	vaginal cephalic	not C-section	0	0	Asian or Asian British Pakistani	1	24.02	33	3105	female	1			0	0	1	0	0	0	0	0	0	0		0
642	39.7143	cephalic	vaginal cephalic	not C-section	0	0	Asian or Asian British Pakistani	2	24.02	35	3380	male	1			0	0	1	0	0	0	0	0	0	1		0
643	37.7143	cephalic	vaginal cephalic	not C-section	0	0	White British	2	22.13	37	3050	female	1			0	0	1	0	0	0	0	0	0	1		0
644	40.1429	cephalic	vaginal cephalic	not C-section	0	0	White British	4	21.01	34	3800	female	1			0	0	1	0	0	0	0	0	0	1		0
645	40	cephalic	vaginal cephalic	not C-section	0	0	White British	0	28.77	35	3365	male	1			0	0	1	0	0	0	0	0	0	1		0
646	39	cephalic	c-section	elective C-section	0	0	White British	2	23.46	35	3850	male	0			0	0	1	0	0	0	0	0	0	0		0
647	39.8571	cephalic	c-section	emergency C-section	0	0	White British	0	33.66	37	3610	male	1			0	0	1	0	0	0	0	0	0	0		0
648	39.1429	cephalic	vaginal cephalic	not C-section	0	0	White British	1	21.36	34	3415	male	0			0	0	1	0	0	0	0	0	0	0		0
649	36.8571	cephalic	vaginal cephalic	not C-section	0	0	White British	0	22.07	34	3570	female	1			0	0	1	0	0	0	0	0	0	1		0
650	38.4286	cephalic	vaginal cephalic	not C-section	0	0	White British	1	16.73	32	2665	female	1			0	0	1	0	0	0	0	0	0	0		0
651	40.4286	cephalic	ventouse	not C-section	0	0	White British	0	22.34	34	3290	female	1			0	0	1	0	0	0	0	0	0	0		0
652	38.7143	cephalic	vaginal cephalic	not C-section	0	0	Asian or Asian British Pakistani	3	25.2	32	3110	male	1			0	0	1	0	0	0	0	0	0	0		0
653	40.4286	cephalic	vaginal cephalic	not C-section	0	0	White British	1	29.62	33	3720	male	0			0	0	1	0	0	0	0	0	0	0		0
654	40.5714	cephalic	vaginal cephalic	not C-section	0	0	White British	2	28.98	38	3810	female	1			0	0	1	0	0	0	0	0	0	0		0
655	39.2857	cephalic	vaginal cephalic	not C-section	0	0	White British	1	24.88	40	3300	male	1			0	0	1	0	0	0	0	0	0	0		0
656	41.2857	cephalic	vaginal cephalic	not C-section	0	0	White British	0	22.68	39	3480	male	1			0	0	1	0	0	0	0	0	0	1		0
657	40.8571	cephalic	vaginal cephalic	not C-section	0	0	White British	2	35.86	38	3540	female	1			0	0	1	0	0	0	0	0	0	0		0
658	37.8571	cephalic	forceps	not C-section	0	0		0		35	3470	female	1			0	0	1	0	0	0	0	0	0	1		0
659	35.5714	cephalic	vaginal cephalic	not C-section	1	0	White British	2	25.01	34	2630	female	0			0	0	1	0	0	0	0	1	0	0		0
660	41.1429	cephalic	forceps	not C-section	0	0	White British	0	25.71	31	3240	male	1			0	0	1	0	0	0	0	0	0	0		0
661	41.2857	cephalic	vaginal cephalic	not C-section	0	0	White British	1	27.24	34	3990	male	1			0	0	1	0	0	0	0	0	0	1		0
662	41.4286	cephalic	vaginal cephalic	not C-section	0	0	White British	3	23.73	32	3840	female	0			0	0	1	0	0	0	0	0	0	0		0
663	40.5714	cephalic	forceps	not C-section	0	0	White British	0	25.94	31	4250	male	1			0	0	1	0	0	0	0	0	0	0		0
664	38.4286	cephalic	vaginal cephalic	not C-section	0	0	White British	1	25.94	34	4770	male	1			0	0	1	0	0	0	0	0	0	1		0
665	39.5714	cephalic	vaginal cephalic	not C-section	0	0	White British	1	23.94	33	4255	female	0			0	0	1	0	0	0	0	0	0	0		0
666	40.4286	cephalic	vaginal cephalic	not C-section	0	0	White British	0	22.85	36	2580	female	1			0	0	1	0	0	0	0	0	1	1		0
667	38.2857	breech	c-section	emergency C-section	0	0	White British	0	27.55	35	3425	female	1	1	1	0	0	0	0	0	0	0	0	0	1	1	1
668	41.2857	cephalic	forceps	not C-section	0	0	White British	1	20.98	34	3680	female	1			0	0	1	0	0	0	0	0	0	1		0
669	41.1429	cephalic	vaginal cephalic	not C-section	0	0	White British	0	22.63	36	3750	male	0			0	0	1	0	0	0	0	0	0	0		0
670	39.7143	cephalic	vaginal cephalic	not C-section	0	0	White British	1	22.71	37	3490	female	1			0	0	1	0	0	0	0	0	0	1		0
671	38.1429	cephalic	vaginal cephalic	not C-section	0	0	Mixed White and Black Caribbean	2	22.02	33	4010	female	1			0	0	1	0	0	0	0	0	0	0		0
672	38.7143	cephalic	vaginal cephalic	not C-section	0	0	White British	2	29.27	37	3560	male	0			0	0	1	0	0	0	0	0	0	0		0
673	40.5714	cephalic	forceps	not C-section	0	0	White British	0	26.05	38	3020	male	1			0	0	1	0	0	0	0	0	0	1		0
674	42.1429	cephalic	forceps	not C-section	0	0	White British	0	21.48	33	3820	male	0			0	0	1	0	0	0	0	0	0	0		0
675	41	cephalic	vaginal cephalic	not C-section	0	0	White British	1	22.38	35	4550	female	1			0	0	1	0	0	0	0	0	0	1		0
676	41.2857	cephalic	c-section	emergency C-section	0	0	White British	1	22.14	35	4345	male	0			0	0	1	0	0	0	0	0	0	0		0
677	41.8571	cephalic	vaginal cephalic	not C-section	0	0	White British	1	33.34	34	3510	male	1			0	0	1	0	0	0	0	0	0	0		0
678	39.7143	cephalic	vaginal cephalic	not C-section	0	0	White British	1	18.14	33	3630	female	0			0	0	1	0	0	0		0	0	0		0
679	40.4286	cephalic	vaginal cephalic	not C-section	0	0	White British	2	18.14	35	4430	male	1			0	0	1	0	0	0	0	0	0	1		0
680	40	cephalic	forceps	not C-section	0	0	White British	0	30.84	35	4015	male	1			0	0	1	0	0	0	0	0	0	1		0
681	42	cephalic	vaginal cephalic	not C-section	0	0	White British	0	36.26	35	3805	female	1			0	0	1	0	0	0	0	0	0	1		0
682	40	cephalic	forceps	not C-section	0	0	White British	0	23.53	33	4360	male	0			0	0	1	0	0	0	0	0	0	0		0
683	40	cephalic	c-section	emergency C-section	0	0	White British	1	20.64	36	3880	male	0			0	0	1	0	0	0	0	0	0	0		0
684	35.5714	cephalic	vaginal cephalic	not C-section	1	0	White British	3	21.61	33	3090	female	1			0	0	1	0	0	0	0	1	0	0		0
685	36.5714	cephalic	vaginal cephalic	not C-section	0	0	White British	2	27.13	35	2345	female	0			0	0	1	0	0	0	0	0	0	0		0
686	40	cephalic	vaginal cephalic	not C-section	0	0	White British	1	22.86	31	3890	female	0			0	0	1	0	0	0	0	0	0	0		0
687	39.7143	cephalic	vaginal cephalic	not C-section	0	0	White British	4	20.62	32	2990	female	1			0	0	1	0	0	0	0	0	0	0		0
688	29.7143	transverse	c-section	emergency C-section	1	0	White British	0	36.85	33	860	female	0			0	0	1	0	0	0	0	1	1	1		0
689	39.4286	cephalic	forceps	not C-section	0	0	White British	0	33.59	31	2605	female	0	0	0	0	0	1	0	0	0	0	0	0	0	1	0
690	36.8571	cephalic	vaginal cephalic	not C-section	0	0	White British	0	20.82	32	2435	male	1			0	0	1	0	0	0	0	0	0	0		0
691	40.4286	cephalic	forceps	not C-section	0	0	White British	0	21.97	32	3470	female	0			0	0	1	0	0	0	0	0	0	0		0
692	39.1429	cephalic	vaginal cephalic	not C-section	0	0	White British	1	28.44	32	2840	female	1			0	0	1	0	0	0	0	0	0	0		0
693	38.4286	cephalic	ventouse	not C-section	0	0	White British	0	21.64	30	2820	male	1			0	0	1	0	0	0	0	0	0	0		0
694	39.1429	cephalic	vaginal cephalic	not C-section	0	0	White British	1	21.64	33	3400	male	1			0	0	1	0	0	0	0	0	0	1		0
695	38.2857	cephalic	c-section	emergency C-section	0	0	White British	1	32.88	35	3795	female	1			0	0	1	0	0	0	0	0	0	1		0
696	39.7143	cephalic	vaginal cephalic	not C-section	0	0	White British	3	23.92	31	3760	female	0			0	0	1	0	0	0		0	0	0		0
697	38.7143	cephalic	vaginal cephalic	not C-section	0	0	Black or Black British Caribbean	1	24.27	32	3070	male	0			0	0	1	0	0	0	0	0	0	0		0
698	41.2857	cephalic	vaginal cephalic	not C-section	0	0	White British	2	22.04	35	3335	female	1			0	0	1	0	0	0	0	0	0	1		0
699	39.8571	cephalic	c-section	emergency C-section	0	0	Any other white background	0	23.63	39	3530	male	1			0	0	1	0	0	0	0	0	0	1		0
700	39.1429	breech	c-section	elective C-section	0	0	White British	1	24.99	35	2920	male	1	0	1	1	0	1	0	0	0	0	0	0	1	1	1
701	39.4286	cephalic	c-section	emergency C-section	0	0	White British	0	18.73	36	3175	male	1	0	1	1	1	1	0	0	0	0	0	0	0	1	1
702	38.5714	breech	c-section	emergency C-section	0	0		1	19.18	33	2690	female	1	0	1	1	0	1	0	0	0		0	0	0	1	1
703	40.5714	cephalic	vaginal cephalic	not C-section	0	0	White British	2	24.84	37	3730	female	1			0	0	1	0	0	0	0	0	0	1		0
704	40.7143	cephalic	vaginal cephalic	not C-section	0	0	White British	1	22.52	39	3470	female	1			0	0	1	0	0	0	0	0	0	1		0
705	39	cephalic	vaginal cephalic	not C-section	0	0	White British	6	27.23	31	3525	male	1			0	0	1	0	0	0	0	0	0	0		0
706	40.4286	cephalic	c-section	emergency C-section	0	0	White British	7	27.23	33	3740	female	0			0	0	1	0	0	0	0	0	0	0		0
707	38.1429	cephalic	vaginal cephalic	not C-section	0	0	White British	1	34.53	37	2820	male	0			0	0	1	0	0	0	0	0	0	0		0
708	41.5714	cephalic	vaginal cephalic	not C-section	0	0	White British	3	21.84	33	3780	female	0			0	0	1	0	0	0	0	0	0	0		0
709	41.8571	cephalic	vaginal cephalic	not C-section	0	0	White British	1	22.5	31	3180	male	1			0	0	1	0	0	0	0	0	0	0		0
710	41.2857	cephalic	vaginal cephalic	not C-section	0	0	White British	1	24.44	31	3470	male	0			0	0	1	0	0	0	0	0	0	0		0
711	39.8571	cephalic	c-section	emergency C-section	0	0	White British	0	30.45	31	3445	female	0			0	0	1	0	0	0	0	0	0	0		0
712	41.5714	cephalic	c-section	emergency C-section	0	0	White British	0	23.88	34	4390	male	1			0	0	1	0	0	0	0	0	0	1		0
713	40	cephalic	forceps	not C-section	0	0	White British	0	25.63	30	3750	female	0			0	0	1	0	0	0	0	0	0	0		0
714	39.7143	cephalic	vaginal cephalic	not C-section	0	0	White British	1	31.89	31	3050	female	1			0	0	1	0	0	0	0	0	0	0		0
715	39.5714	cephalic	vaginal cephalic	not C-section	0	0	White British	3	35.71	31	3645	female	1			0	0	1	0	0	0	0	0	0	0		0
716	40.8571	cephalic	c-section	elective C-section	0	0	White British	1	23.36	31	3260	male	0			0	0	1	0	0	0	0	0	0	0		0
717	38.8571	cephalic	vaginal cephalic	not C-section	0	0		0		30	2855	female	0			0	0	1	0	0	0	0	0	0	0		0
718	39.8571	cephalic	vaginal cephalic	not C-section	0	0	White British	0	22.61	32	3420	female	1			0	0	1	0	0	0	0	0	0	1		0
719	41.7143	cephalic	vaginal cephalic	not C-section	0	0	White British	1	23.39	32	3450	male	1			0	0	1	0	0	0	0	0	0	1		0
720	39.1429	cephalic	c-section	elective C-section	0	0	White British	3	37.75	31	3940	male	1			0	0	1	0	0	0	0	0	0	1		0
721	41.8571	cephalic	c-section	emergency C-section	0	0	White British	0	21.97	33	4380	male	1			0	0	1	0	0	0	0	0	0	1		0
722	40.8571	cephalic	vaginal cephalic	not C-section	0	0	White British	2	20.12	31	3855	female	1			0	0	1	0	0	0	0	0	0	0		0
723	40.7143	cephalic	vaginal cephalic	not C-section	0	0	White British	1	27.19	30	3240	female	1			0	0	1	0	0	0	0	0	0	0		0
724	41	cephalic	vaginal cephalic	not C-section	0	0	White British	2	32.45	34	3530	male	0			0	0	1	0	0	0	0	0	0	0		0
725	40.5714	cephalic	vaginal cephalic	not C-section	0	0	White British	1	21.63	35	3490	female	1			0	0	1	0	0	0	0	0	0	1		0
726	36.1429	cephalic	vaginal cephalic	not C-section	0	0	White British	1	26.5	33	2660	male	1			0	0	1	0	0	0	0	0	0	1		0
727	41.5714	cephalic	forceps	not C-section	0	0	White British	0	18.96	31	4060	female	0			0	0	1	0	0	0	0	0	0	0		0
728	40.7143	cephalic	vaginal cephalic	not C-section	0	0	White British	1	18.96	34	3560	male	1			0	0	1	0	0	0	0	0	0	1		0
729	38.2857	cephalic	vaginal cephalic	not C-section	0	0	White British	2	27.12	34	3770	female	1			0	0	1	0	0	0	0	0	0	1		0
730	39.2857	cephalic	c-section	elective C-section	0	0	White British	1	32.53	44	3630	female	1			0	0	1	0	0	0	0	0	0	1		0
731	31	cephalic	c-section	emergency C-section	1	0	White British	1	49.5	33	2110	female	0			0	0	1	0	0	0	0	1	0	1		0
732	38.5714	cephalic	vaginal cephalic	not C-section	0	0	White British	2	20.34	34	3135	female	1			0	0	1	0	0	0	0	0	0	0		0
733	41.1429	cephalic	vaginal cephalic	not C-section	0	0	White British	1	24.12	36	3420	male	1			0	0	1	0	0	0	0	0	0	1		0
734	41.8571	cephalic	vaginal cephalic	not C-section	0	0	White British	1	24.41	32	4240	male	0			0	0	1	0	0	0	0	0	0	0		0
735	41.7143	cephalic	vaginal cephalic	not C-section	0	0	White British	2	24.41	35	3905	female	1			0	0	1	0	0	0	0	0	0	1		0
736	40.1429	cephalic	vaginal cephalic	not C-section	0	0	White British	2	24.09	34	3775	male	0			0	0	1	0	0	0	0	0	0	0		0
737	40.5714	cephalic	vaginal cephalic	not C-section	0	0	White British	0	20.48	40	2850	female	1			0	0	1	0	0	0	0	0	0	0		0
738	40	cephalic	vaginal cephalic	not C-section	0	0	White British	1	24.09	35	4160	male	1			0	0	1	0	0	0	0	0	0	0		0
739	40.7143	cephalic	vaginal cephalic	not C-section	0	0	White British	1	22.03	38	3740	male	1			0	0	1	0	0	0	0	0	0	0		0
740	37.8571	cephalic	forceps	not C-section	0	0	Asian or Asian British Bangladeshi	2	30.36	36	2270	female	1			0	0	1	0	0	0	0	0	0	0		0
741	38.5714	cephalic	c-section	elective C-section	0	0	White British	2	21.22	40	2865	male	1			0	0	1	0	0	0	0	0	0	1		0
742	40	cephalic	vaginal cephalic	not C-section	0	0	White British	1	21.64	40	2970	male	0			0	0	1	0	0	0	0	0	0	0		0
743	39	cephalic	vaginal cephalic	not C-section	0	0	White British	0	19.82	31	2800	female	1			0	0	1	0	0	0	0	0	0	0		0
744	39.1429	cephalic	vaginal cephalic	not C-section	0	0	White British	1	19.82	33	3705	male	0			0	0	1	0	0	0	0	0	0	0		0
745	38.7143	cephalic	vaginal cephalic	not C-section	0	0	White British	2	20.52	34	3140	male	1			0	0	1	0	0	0	0	0	0	1		0
746	40.5714	cephalic	vaginal cephalic	not C-section	0	0	White British	1	35.69	35	3690	male	1			0	0	1	0	0	0	0	0	0	1		0
747	40.2857	cephalic	vaginal cephalic	not C-section	0	0	White British	4	34.48	33	3675	female	1			0	0	1	0	0	0	0	0	0	0		0
748	39.2857	cephalic	vaginal cephalic	not C-section	0	0	White British	2	23.37	37	3550	male	0			0	0	1	0	0	0	0	0	0	0		0
749	38.8571	cephalic	vaginal cephalic	not C-section	0	0	White British	3	23.37	38	3700	male	1			0	0	1	0	0	0	0	0	0	1		0
750	39	cephalic	ventouse	not C-section	0	0	White British	3	21.78	37	2860	female	1			0	0	1	0	0	0	0	0	0	1		0
751	40.5714	cephalic	vaginal cephalic	not C-section	0	0	White British	1	37.5	32	3310	female	0	0	0	0	0	1	0	0	0	0	0	0	0	1	0
752	42	cephalic	vaginal cephalic	not C-section	0	0		3	22.5	36	3665	female	1			0	0	1	0	0	0	0	0	0	1		0
753	40.4286	cephalic	vaginal cephalic	not C-section	0	0	White British	1	19.72	35	3520	female	1			0	0	1	0	0	0	0	0	0	1		0
754	37.5714	cephalic	vaginal cephalic	not C-section	0	0	White British	2	31.73	32	2810	male	1			0	0	1	0	0	0	0	0	0	0		0
755	40.5714	cephalic	vaginal cephalic	not C-section	0	0	White British	1	25.71	35	3880	female	1			0	0	1	0	0	0	0	0	0	1		0
756	39.5714	cephalic	c-section	elective C-section	0	0	White British	1	27.25	32	4170	male	0			0	0	1	0	0	0	0	0	0	0		0
757	39.5714	cephalic	vaginal cephalic	not C-section	0	0	Asian or Asian British Pakistani	5	38.19	36	3345	female	1			0	0	1	0	0	0	0	0	0	1		0
758	38.1429	cephalic	forceps	not C-section	0	0	White British	1	32.44	34	2820	male	1			0	0	1	0	0	0	0	0	0	0		0
759	39.7143	cephalic	forceps	not C-section	0	0	White British	1	36.58	35	3765	male	1			0	0	1	0	0	0	0	0	0	1		0
760	42	cephalic	vaginal cephalic	not C-section	0	0	Asian or Asian British Pakistani	1	35.78	33	3870	female	1			0	0	1	0	0	0	0	0	0	0		0
761	41.7143	cephalic	vaginal cephalic	not C-section	0	0	Asian or Asian British Pakistani	2	33.71	36	3620	female	1			0	0	1	0	0	0	0	0	0	1		0
762	39.4286	cephalic	vaginal cephalic	not C-section	0	0	White British	1	32.46	35	3365	female	1			0	0	1	0	0	0	0	0	0	1		0
763	39.8571	cephalic	vaginal cephalic	not C-section	0	0	White British	1	27.56	33	3920	female	1			0	0	1	0	0	0	0	0	0	0		0
764	40.4286	cephalic	vaginal cephalic	not C-section	0	0	White British	0	18.53	33	3630	male	1			0	0	1	0	0	0	0	0	0	0		0
765	40.1429	cephalic	vaginal cephalic	not C-section	0	0	White British	1	27.28	38	3890	male	0			0	0	1	0	0	0	0	0	0	0		0
766	40.5714	cephalic	vaginal cephalic	not C-section	0	0	Asian or Asian British Pakistani	3	19.68	38	3290	male	1			0	0	1	0	0	0	0	0	0	0		0
767	39.8571	cephalic	vaginal cephalic	not C-section	0	0	White British	3	21.19	32	3510	female	1			0	0	1	0	0	0	0	0	0	0		0
768	39.8571	cephalic	vaginal cephalic	not C-section	0	0	White British	1	17.33	32	3310	female	0			0	0	1	0	0	0	0	0	0	0		0
769	40.1429	breech	c-section	elective C-section	0	0		1	25.85	32	3210	male	1	0	1	1	0	1	0	0	0	0	0	0	0	1	1
770	39	cephalic	forceps	not C-section	0	0	White British	1	27.31	33	3195	male	1			0	0	1	0	0	0	0	0	0	1		0
771	40.4286	cephalic	vaginal cephalic	not C-section	0	0	White British	3	27.58	31	3910	female	0			0	0	1	0	0	0	0	0	0	0		0
772	42	cephalic	vaginal cephalic	not C-section	0	0	White British	1	28.34	33	2905	female	0			0	0	1	0	0	0	0	0	0	0		0
773	39.4286	cephalic	vaginal cephalic	not C-section	0	0	White British	1	21.44	33	3820	male	0			0	0	1	0	0	0	0	0	0	0		0
774	38.8571	cephalic	vaginal cephalic	not C-section	0	0	White British	0	22.96	32	3010	female	1			0	0	1	0	0	0	0	0	0	0		0
775	40.8571	cephalic	forceps	not C-section	0	0	White British	2	23.74	39	3620	female	0			0	0	1	0	0	0	0	0	0	0		0
776	38.4286	cephalic	vaginal cephalic	not C-section	0	0		1		33	2840	female	1			0	0	1	0	0	0	0	0	0	1		0
777	39	cephalic	c-section	elective C-section	0	0	White British	2	19.51	32	3500	male	0			0	0	1	0	0	0	0	0	0	0		0
778	38.7143	cephalic	c-section	elective C-section	1	0	White British	1	35.63	40	3990	male	1			0	0	1	0	0	0	0	1	0	1		0
779	37	cephalic	vaginal cephalic	not C-section	0	0	White British	4	25.04	33	2525	female	1			0	0	1	0	0	0	0	0	0	0		0
780	37.4286	cephalic	vaginal cephalic	not C-section	0	0	White British	2	26.26	33	2890	female	0			0	0	1	0	0	0	0	0	0	0		0
781	37.1429	cephalic	vaginal cephalic	not C-section	0	0	White British	1	28.71	37	3140	female	1			0	0	1	0	0	0	0	0	0	1		0
782	37.4286	cephalic	vaginal cephalic	not C-section	0	0	White British	1	20.31	39	2200	male	1			0	0	1	0	0	0	0	0	1	1		0
783	38.1429	cephalic	vaginal cephalic	not C-section	0	0	White British	0	24.3	32	2965	female	0			0	0	1	0	0	0	0	0	0	0		0
784	40.8571	cephalic	c-section	emergency C-section	0	0	White British	0	20.66	35	4300	male	1			0	0	1	0	0	0	0	0	0	0		0
785	39.2857	cephalic	c-section	elective C-section	0	0	White British	1	20.66	37	3650	female	1			0	0	1	0	0	0	0	0	0	1		0
786	40.7143	cephalic	vaginal cephalic	not C-section	0	0	White British	3	24.94	38	2570	female	1			0	0	1	0	0	0	0	0	1	1		0
787	41.2857	cephalic	vaginal cephalic	not C-section	0	0	White British	4	26.74	39	2550	female	1			0	0	1	0	0	0	0	0	1	1		0
788	41.5714	cephalic	vaginal cephalic	not C-section	0	0	Asian or Asian British Indian	0	23.77	40	3430	female	1			0	0	1	0	0	0	0	0	0	0		0
789	39	cephalic	vaginal cephalic	not C-section	0	0	White British	0	29.4	33	3230	male	0			0	0	1	0	0	0	0	0	0	0		0
790	41.8571	cephalic	vaginal cephalic	not C-section	0	0	White British	3	23.84	31	4685	female	0			0	0	1	0	0	0	0	0	0	0		0
791	41	cephalic	vaginal cephalic	not C-section	0	0	White British	4	30.83	33	3465	female	1			0	0	1	0	0	0	0	0	0	0		0
792	42.1429	cephalic	c-section	emergency C-section	0	0	White British	0	23.58	34	2970	male	1			0	0	1	0	0	0	0	0	0	0		0
793	41.2857	transverse	c-section	elective C-section	0	0	White British	2	22.76	35	3395	female	1			0	0	1	0	0	0	0	0	0	0		0
794	41.2857	cephalic	forceps	not C-section	0	0	White British	0	33.41	33	3750	female	0			0	0	1	0	0	0	0	0	0	0		0
795	40.5714	cephalic	vaginal cephalic	not C-section	0	0	White British	1	25.11	33	3670	male	1			0	0	1	0	0	0	0	0	0	1		0
796	33.1429	transverse	c-section	emergency C-section	1	0	White British	2	19.9	36	1742	male	0			0	0	1	0	0	0	0	1	0	1		0
797	37.5714	cephalic	vaginal cephalic	not C-section	0	0	White British	0	23.95	32	2770	female	1			0	0	1	0	0	0		0	0	0		0
798	41	cephalic	forceps	not C-section	0	0		1	24.65	35	3790	male	0			0	0	1	0	0	0	0	1	0	0		0
799	39.4286	cephalic	vaginal cephalic	not C-section	0	0	White British	0	32.83	36	3670	male	1			0	0	1	0	0	0	0	0	0	1		0
800	41.7143	cephalic	vaginal cephalic	not C-section	0	0	White British	0	21.61	32	3620	female	1			0	0	1	0	0	0	0	0	0	0		0
801	40	cephalic	vaginal cephalic	not C-section	0	0		3	20.56	39	2880	female	1	0	1	1	1	1	0	0	0	0	0	0	1	1	1
802	37.5714	cephalic	vaginal cephalic	not C-section	0	0	White British	1	35.51	33	4310	male	1			0	0	1	0	0	0	0	0	0	0		0
803	38.8571	cephalic	vaginal cephalic	not C-section	0	0		1	20.44	33	3625	male	0			0	0	1	0	0	0	0	0	0	0		0
804	41.1429	cephalic	vaginal cephalic	not C-section	1	0	White British	5	22.03	32	3310	male	0			0	0	1	0	0	0	0	1	0	0		0
805	39	cephalic	vaginal cephalic	not C-section	0	0	White British	2	26.08	33	2780	male	1			0	0	1	0	0	0	0	0	0	1		0
806	41.8571	cephalic	c-section	emergency C-section	0	0	White British	0	33.57	33	4630	male	0			0	0	1	0	0	0	0	0	0	0		0
807	37	cephalic	vaginal cephalic	not C-section	0	0	Mixed White and Black Caribbean	1	21.37	32	2620	male	0			0	0	1	0	0	0	0	0	0	0		0
808	42	cephalic	forceps	not C-section	0	0	White British	1	26.99	32	4490	male	0			0	0	1	0	0	0	0	0	0	0		0
809	40.1429	cephalic	vaginal cephalic	not C-section	0	0	White British	2	26.02	34	4375	male	1			0	0	1	0	0	0	0	0	0	1		0
810	39.4286	cephalic	vaginal cephalic	not C-section	0	0	White British	1	20.57	38	3360	female	1			0	0	1	0	0	0	0	0	0	1		0
811	38.4286	cephalic	vaginal cephalic	not C-section	0	0	White British	2	30.85	36	3075	male	0			0	0	1	0	0	0		0	0	0		0
812	38	cephalic	c-section	elective C-section	0	0	White British	2	23.23	41	3555	male	1			0	0	1	0	0	0	0	0	0	1		0
813	38.7143	cephalic	vaginal cephalic	not C-section	0	0	White British	0	25.96	35	2380	female	1			0	0	1	0	0	0	0	0	1	1		0
814	42	cephalic	vaginal cephalic	not C-section	0	0	White British	2	24.83	33	4020	male	1			0	0	1	0	0	0	0	0	0	0		0
815	38.8571	cephalic	forceps	not C-section	0	0	White British	0	20.52	32	3530	male	0			0	0	1	0	0	0	0	0	0	0		0
816	41.8571	cephalic	c-section	emergency C-section	0	0	White British	1	23.27	33	4020	male	0			0	0	1	0	0	0	0	0	0	0		0
817	40.4286	cephalic	vaginal cephalic	not C-section	0	0	White British	1	26.26	32	4525	female	0			0	0	1	0	0	0	0	0	0	0		0
818	39.7143	transverse	c-section	emergency C-section	0	0	White British	1	27.25	38	4120	female	1	0	0	0	0	1	0	0	0	0	0	0	1	1	0
819	40.1429	cephalic	vaginal cephalic	not C-section	0	0	White British	1	19.53	38	4075	male	0			0	0	1	0	0	0	0	0	0	0		0
820	42.1429	cephalic	vaginal cephalic	not C-section	0	0	White British	0	21.51	35	3250	female	0			0	0	1	0	0	0	0	0	0	0		0
821	42.1429	cephalic	vaginal cephalic	not C-section	0	0	White British	1	34.16	31	4140	female	1			0	0	1	0	0	0	0	0	0	0		0
822	40.8571	cephalic	vaginal cephalic	not C-section	0	0	White British	1	32.42	35	3190	female	1			0	0	1	0	0	0	0	0	0	1		0
823	40.1429	cephalic	vaginal cephalic	not C-section	0	0	White British	1	19.86	39	2930	male	1			0	0	1	0	0	0	0	0	0	1		0
824	38.8571	breech	c-section	elective C-section	0	0	White British	0	22.36	32	2960	male	1	0	1	1	0	1	0	0	0	0	0	0	0	1	1
825	41.5714	cephalic	c-section	emergency C-section	0	0	White British	1	22.36	34	3820	male	1			0	0	1	0	0	0	0	0	0	1		0
826	41.1429	cephalic	vaginal cephalic	not C-section	0	0	White British	1	24.07	35	3500	female	0			0	0	1	0	0	0	0	0	0	0		0
827	41.1429	cephalic	vaginal cephalic	not C-section	0	0	White British	2	23.46	37	3750	male	1	0	1	1	1	1	0	0	0	0	0	0	1	1	1
828	37.5714	cephalic	vaginal cephalic	not C-section	0	0	White British	5	20.86	32	3110	female	1			0	0	1	0	0	0	0	0	0	0		0
829	40	cephalic	vaginal cephalic	not C-section	0	0	White British	6	20.86	34	4060	male	1			0	0	1	0	0	0	0	0	0	1		0
830	40.4286	cephalic	vaginal cephalic	not C-section	0	0	White British	1	30.8	36	3470	female	0			0	0	1	0	0	0		0	0	0		0
831	39.5714	breech	c-section	elective C-section	0	0	White British	0	39.14	31	2850	male	1	0	1	1	0	1	0	0	0	0	0	0	0	1	1
832	39	cephalic	vaginal cephalic	not C-section	0	0	White British	1	22.57	34	3090	male	1			0	0	1	0	0	0	0	0	0	1		0
833	39.1429	cephalic	c-section	elective C-section	0	0	White British	2	28.07	36	4000	male	1			0	0	1	0	0	0	0	0	0	1		0
834	36.1429	cephalic	vaginal cephalic	not C-section	1	0	White British	2	22.46	32	2860	male	1			0	0	1	0	0	0	0	1	0	0		0
835	38.5714	cephalic	vaginal cephalic	not C-section	0	0	White British	1	23.15	37	3470	male	0			0	0	1	0	0	0	0	0	0	0		0
836	41.1429	cephalic	vaginal cephalic	not C-section	0	0	White British	1	21.8	31	3120	female	0			0	0	1	0	0	0	0	0	0	0		0
837	42	cephalic	vaginal cephalic	not C-section	0	0	White British	0	23.53	33	3575	female	1			0	0	1	0	0	0	0	0	0	1		0
838	37.1429	cephalic	vaginal cephalic	not C-section	0	0	White British	1	37.65	30	3160	male	1			0	0	1	0	0	0	0	0	0	0		0
839	41	cephalic	forceps	not C-section	0	0	White British	0	20.28	29	4565	female	0			0	0	1	0	0	0	0	0	0	0		0
840	38.4286	cephalic	vaginal cephalic	not C-section	0	0	White British	1	20.28	30	3240	female	0			0	0	1	0	0	0	0	0	0	0		0
841	38.4286	cephalic	forceps	not C-section	0	0	White British	0	22.57	31	3365	male	1			0	0	1	0	0	0	0	0	0	1		0
842	40.1429	cephalic	c-section	emergency C-section	0	0	White British	2	25.63	31	3605	male	0			0	0	1	0	0	0	0	0	0	1		0
843	40.8571	cephalic	c-section	emergency C-section	0	0	White British	2	24.44	35	3590	male	1			0	0	1	0	0	0	0	0	0	1		0
844	38.5714	cephalic	forceps	not C-section	1	0	White British	1	27.11	31	3480	male	0			0	0	1	0	0	0	1	1	0	0		0
845	39.7143	cephalic	forceps	not C-section	0	0	White British	1	25.03	33	3330	female	1			0	0	1	0	0	0	0	0	0	1		0
846	40.4286	cephalic	forceps	not C-section	0	0	White British	2	30.08	31	3665	female	1			0	0	1	0	0	0	0	0	0	0		0
847	41.5714	cephalic	vaginal cephalic	not C-section	0	0	White British	2	24.54	39	4670	female	1			0	0	1	0	0	0	0	0	0	1		0
848	39.1429	cephalic	vaginal cephalic	not C-section	0	0	White British	4	33.75	31	3930	male	1			0	0	1	0	0	0	0	0	0	0		0
849	35.8571	cephalic	c-section	elective C-section	0	0	White British	1	26.67	33	2920	female	0			0	0	1	0	0	0	0	0	0	1		0
850	34.5714	cephalic	c-section	elective C-section	1	0	White British	1	26.53	34	1308	female	0			0	0	1	0	0	0	0	1	1	1		0
851	41.4286	cephalic	vaginal cephalic	not C-section	0	0	White British	1	29.11	33	3815	male	0			0	0	1	0	0	0	0	0	0	0		0
852	39.2857	cephalic	vaginal cephalic	not C-section	0	0	White British	2	20.45	36	3510	male	0	0	0	0	0	1	0	0	0	0	0	0	0	1	0
853	26.5714	breech	c-section	emergency C-section	1	0	White British	5	23.63	34	755	female	0			0	0	1	0	1	0	0	1	0	1		1
854	40.2857	cephalic	vaginal cephalic	not C-section	0	0	White British	1	22.31	35	3670	female	1			0	0	1	0	0	0	0	0	0	0		0
855	39	cephalic	c-section	elective C-section	0	0	White British	3	25	43	3785	female	0			0	0	1	0	0	0	0	0	0	0		0
856	41.2857	cephalic	forceps	not C-section	0	0	White British	0	22.96	31	4090	female	0			0	0	1	0	0	0	0	0	0	0		0
857	41.2857	cephalic	vaginal cephalic	not C-section	0	0	White British	1	22.96	33	4240	female	1			0	0	1	0	0	0	0	0	0	1		0
858	35	cephalic	c-section	emergency C-section	1	0	White British	1	30.39	36	2590	female	0			0	0	1	0	0	0	1	1	0	0		0
859	39.4286	cephalic	vaginal cephalic	not C-section	0	0	Asian or Asian British Pakistani	1	36.06	32	3550	female	1			0	0	1	0	0	0	0	1	0	0		0
860	39.8571	cephalic	vaginal cephalic	not C-section	0	0	White British	1	32.42	32	4150	male	0			0	0	1	0	0	0	0	0	0	0		0
861	39	cephalic	c-section	elective C-section	0	0	White British	2	46.07	35	3120	female	1			0	0	1	0	0	0	0	0	0	1		0
862	40.5714	cephalic	forceps	not C-section	0	0	White British	0	21.87	32	3430	female	0			0	0	1	0	0	0	0	0	0	0		0
863	41	cephalic	vaginal cephalic	not C-section	0	0	White British	1	21.87	34	4410	male	1			0	0	1	0	0	0	0	0	0	1		0
864	37.1429	cephalic	c-section	emergency C-section	1	0	Asian or Asian British Pakistani	0	24.71	33	2015	female	1			0	0	1	0	0	0	0	1	1	1		0
865	37.2857	cephalic	vaginal cephalic	not C-section	0	0	White British	2	27.1	33	2510	female	1			0	0	1	0	0	0	0	0	0	0		0
866	40.1429	breech	c-section	elective C-section	0	0	White British	0	19.71	33	3060	female	1	0	1	1	0	1	0	0	0	0	0	0	1	1	1
867	38.4286	cephalic	forceps	not C-section	0	0	White British	0	26.37	34	3365	male	0			0	0	1	0	0	0	0	0	0	0		0
868	40.4286	cephalic	forceps	not C-section	0	0	White British	0	21.16	32	3640	female	1			0	0	1	0	0	0	0	0	0	1		0
869	39.2857	cephalic	vaginal cephalic	not C-section	0	0	Black or Black British Caribbean	3	21.61	30	3165	male	0			0	0	1	0	0	0	0	0	0	0		0
870	40.5714	cephalic	vaginal cephalic	not C-section	0	0	White British	2	22.89	35	3320	male	1			0	0	1	0	0	0	0	0	0	1		0
871	38.4286	transverse	c-section	emergency C-section	0	0	White British	1	22.39	32	3440	female	0			0	0	1	0	0	0	0	0	0	0		0
872	40.8571	cephalic	vaginal cephalic	not C-section	0	0		2	29.72	31	3410	male	0			0	0	1	0	0	0	0	0	0	0		0
873	37.5714	cephalic	vaginal cephalic	not C-section	0	0		2	22.07	36	3160	female	1			0	0	1	0	0	0	0	0	0	0		0
874	40.2857	cephalic	vaginal cephalic	not C-section	0	0	White British	0	24.77	36	3110	female	1			0	0	1	0	0	0	0	0	0	1		0
875	39	cephalic	c-section	elective C-section	0	0	White British	1	29.83	39	4280	male	1			0	0	1	0	0	0	0	0	0	1		0
876	39.1429	cephalic	vaginal cephalic	not C-section	0	0	White British	2	23.88	37	3450	male	1			0	0	1	0	0	0	0	0	0	1		0
877	39.8571	cephalic	forceps	not C-section	0	0	White British	0	26.48	32	3070	female	0			0	0	1	0	0	0		0	0	0		0
878	40.5714	cephalic	vaginal cephalic	not C-section	0	0	White British	0	37.64	37	3595	female	1			0	0	1	0	0	0	0	1	0	1		0
879	39.2857	breech	c-section	elective C-section	0	0	White British	1	24.72	32	2695	male	1	0	1	1	0	1	0	0	0	0	0	0	0	1	1
880	39.4286	cephalic	c-section	elective C-section	0	0	White British	3	22.72	41	3470	male	1			0	0	1	0	0	0	0	0	0	1		0
881	41.8571	cephalic	forceps	not C-section	0	0	White British	2	26.66	36	4000	male	0			0	0	1	0	0	0	0	0	0	0		0
882	39.2857	cephalic	vaginal cephalic	not C-section	0	0	White British	0	32.9	33	2500	female	1			0	0	1	0	0	0	0	0	0	1		0
883	40.4286	cephalic	forceps	not C-section	0	0	White British	2	21.67	36	3700	female	0			0	0	1	0	0	0		0	0	0		0
884	38.7143	cephalic	c-section	elective C-section	0	0	White British	3	27.73	39	3240	female	1			0	0	1	0	0	0	0	0	0	1		0
885	38.7143	breech	c-section	emergency C-section	0	0	White British	0	24.92	34	3435	male	1	0	1	1	0	1	0	0	0	0	0	0	0	1	1
886	40.5714	cephalic	forceps	not C-section	0	0	White British	0	21.21	30	3340	male	0			0	0	1	0	0	0	0	0	0	0		0
887	40.8571	cephalic	vaginal cephalic	not C-section	0	0	White British	1	21.21	32	3500	female	1			0	0	1	0	0	0	0	0	0	1		0
888	40.7143	cephalic	forceps	not C-section	0	0	White British	1	27.45	35	3980	male	0			0	0	1	0	0	0	0	0	0	0		0
889	42	cephalic	vaginal cephalic	not C-section	0	0	White British	2	27.45	37	3790	female	1			0	0	1	0	0	0	0	0	0	1		0
890	40.8571	cephalic	vaginal cephalic	not C-section	0	0	White British	1	20.5	30	4090	female	0			0	0	1	0	0	0	0	0	0	0		0
891	41.4286	cephalic	vaginal cephalic	not C-section	0	0	White British	0	26.83	37	3960	female	0			0	0	1	0	0	0	0	0	0	0		0
892	38.4286	cephalic	c-section	emergency C-section	0	0	White British	0	26.5	33	3515	male	0			0	0	1	0	0	0	0	0	0	1		0
893	38.1429	cephalic	vaginal cephalic	not C-section	0	0	White British	1	33.78	32	2410	male	1			0	0	1	0	0	0	0	0	0	0		0
894	40.7143	cephalic	c-section	elective C-section	0	0	White British	2	26.24	34	3740	male	0			0	0	1	0	0	0	0	0	0	0		0
895	40.8571	cephalic	vaginal cephalic	not C-section	0	0	White Irish	2	25.14	37	3890	female	1			0	0	1	0	0	0	0	0	0	1		0
896	40.2857	cephalic	vaginal cephalic	not C-section	0	0	White British	0	23.83	35	3810	female	1			0	0	1	0	0	0	0	0	0	1		0
897	35.5714	cephalic	vaginal cephalic	not C-section	1	0	Asian or Asian British Indian	0	26.23	35	2530	male	0			0	0	1	0	0	0	0	1	0	1		0
898	39.2857	cephalic	vaginal cephalic	not C-section	0	0	White British	1	22.96	38	3390	male	1			0	0	1	0	0	0	0	0	0	0		0
899	37	cephalic	c-section	emergency C-section	0	0		1	26.43	30	3030	male	0			0	0	1	0	0	0	0	0	0	0		0
900	41	cephalic	vaginal cephalic	not C-section	0	0	White British	2	25.73	40	4875	male	0			0	0	1	0	0	0	0	0	0	0		0
901	41.1429	cephalic	c-section	emergency C-section	1	0	White British	0	22.35	37	3640	female	1	0	1	1	1	1	0	0	0	0	1	0	0	1	1
902	41	cephalic	ventouse	not C-section	0	0	White British	0	25.47	41	3760	male	0			0	0	1	0	0	0	0	0	0	0		0
903	41	cephalic	vaginal cephalic	not C-section	0	0	White British	1	25.47	44	3785	female	1			0	0	1	0	0	0	0	0	0	1		0
904	39.1429	cephalic	forceps	not C-section	0	0	White British	1	20.08	40	2920	female	1	0	1	1	1	1	0	0	0	0	1	0	1	1	1
905	39.4286	cephalic	c-section	emergency C-section	0	0	White British	1	30.82	37	3460	female	0			0	0	1	0	0	0	0	0	0	0		0
906	40	cephalic	vaginal cephalic	not C-section	0	0	White British	2	23.88	35	3800	male	1			0	0	1	0	0	0		0	0	1		0
907	41.4286	cephalic	vaginal cephalic	not C-section	0	0	White British	3	30.78	39	4350	male	1			0	0	1	0	0	0	0	0	0	1		0
908	37.8571	cephalic	vaginal cephalic	not C-section	0	0	White British	5	25.89	33	3250	female	1			0	0	1	0	0	0	0	0	0	0		0
909	36.8571	cephalic	vaginal cephalic	not C-section	0	0	White British	1	22.23	36	3360	female	0			0	0	1	0	0	0	0	0	0	0		0
910	40	cephalic	vaginal cephalic	not C-section	0	0	White British	1	36.89	32	3855	female	0			0	0	1	0	0	0	0	0	0	0		0
911	38.4286	cephalic	vaginal cephalic	not C-section	0	0	White British	0	31.99	36	2820	male	1			0	0	1	0	0	0	0	0	0	0		0
912	37.4286	cephalic	c-section	emergency C-section	1	0		3	22.07	33	3074	male	0			0	0	1	0	0	0	0	1	0	0		0
913	41.8571	cephalic	vaginal cephalic	not C-section	0	0	White British	0	32.14	34	4250	male	1			0	0	1	0	0	0	0	0	0	0		0
914	39.2857	cephalic	vaginal cephalic	not C-section	0	0	White British	2	24.51	34	3370	female	1			0	0	1	0	0	0	0	0	0	1		0
915	41	cephalic	vaginal cephalic	not C-section	0	0	White British	2	29.76	35	4360	male	0			0	0	1	0	0	0	0	0	0	0		0
916	40.7143	cephalic	vaginal cephalic	not C-section	0	0	White British	4	51.03	32	3220	female	1			0	0	1	0	0	0	0	0	0	0		0
917	38.4286	cephalic	vaginal cephalic	not C-section	0	0	White British	0	21.03	32	3560	male	0			0	0	1	0	0	0	0	0	0	0		0
918	39.8571	cephalic	vaginal cephalic	not C-section	0	0	White British	1	21.48	35	4025	female	1			0	0	1	0	0	0	0	0	0	1		0
919	41	cephalic	vaginal cephalic	not C-section	0	0	White British	1	30.47	31	3630	male	0			0	0	1	0	0	0	0	0	0	0		0
920	39.4286	cephalic	vaginal cephalic	not C-section	0	0	Asian or Asian British Indian	0	19.47	30	3030	female	0			0	0	1	0	0	0	0	0	0	0		0
921	39.1429	cephalic	vaginal cephalic	not C-section	0	0	Asian or Asian British Indian	1	19.65	33	3415	male	1			0	0	1	0	0	0	0	0	0	1		0
922	39.8571	cephalic	vaginal cephalic	not C-section	0	0	White British	3	32.72	33	4415	male	0	0	0	0	0	1	0	0	0	0	0	0	0	1	0
923	41.5714	cephalic	vaginal cephalic	not C-section	0	0	White British	5	17.78	33	3890	female	0			0	0	1	0	0	0	0	0	0	0		0
924	40.2857	cephalic	vaginal cephalic	not C-section	0	0	White British	0	24.97	36	2810	male	1			0	0	1	0	0	0	0	0	0	0		0
925	40.2857	cephalic	vaginal cephalic	not C-section	0	0	White British	1	19.61	38	2980	female	1			0	0	1	0	0	0	0	0	0	0		0
926	38.7143	cephalic	vaginal cephalic	not C-section	0	0	White British	1	24.95	31	2980	male	0			0	0	1	0	0	0	0	0	0	0		0
927	39.7143	cephalic	vaginal cephalic	not C-section	0	0	White British	2	24.95	33	3140	female	1			0	0	1	0	0	0	0	0	0	1		0
928	37.7143	cephalic	vaginal cephalic	not C-section	0	0	White British	1	21.08	32	3210	female	0			0	0	1	0	0	0	0	0	0	0		0
929	41.1429	breech	c-section	elective C-section	0	0	White British	0	20.77	34	3145	female	1	0	1	1	0	1	0	0	0	0	0	0	0	1	1
930	38.5714	cephalic	vaginal cephalic	not C-section	0	0		0	22.6	31	3910	male	1			0	0	1	0	0	0	0	0	0	0		0
931	38	cephalic	vaginal cephalic	not C-section	1	0		1	22.6	32	3260	male	1			0	0	1	0	0	0	0	1	0	1		0
932	39.1429	cephalic	forceps	not C-section	0	0	White British	0	45.96	33	3820	male	1			0	0	1	0	0	0	0	0	0	0		0
933	35.1429	cephalic	c-section	emergency C-section	1	0	White British	5	26.37	33	2540	male	0			0	0	1	0	0	0	0	1	0	0		0
934	40.4286	cephalic	forceps	not C-section	0	0	White British	0	28.09	34	4085	male	1			0	0	1	0	0	0	0	0	0	1		0
935	39	cephalic	vaginal cephalic	not C-section	0	0	White British	1	31.72	35	4050	male	1			0	0	1	0	0	0	0	0	0	1		0
936	41.1429	cephalic	c-section	emergency C-section	0	0	White British	0	26.45	38	4095	female	0			0	0	1	0	0	0	0	0	0	0		0
937	37.1429	cephalic	forceps	not C-section	0	0	White British	0	24.89	33	3000	male	0			0	0	1	0	0	0	0	0	0	0		0
938	39.7143	cephalic	vaginal cephalic	not C-section	0	0	White British	1	24.89	35	3390	male	1			0	0	1	0	0	0	0	0	0	1		0
939	37.2857	cephalic	c-section	emergency C-section	1	0		3	25.34	33	2050	female	1			0	0	1	0	0	0	0	1	1	1		0
940	38.4286	breech	vaginal breech	not C-section	0	0	White British	0	25.98	35	2860	male	1	0	1	1	0	1	0	0	0	0	0	0	0	1	1
941	39.8571	cephalic	vaginal cephalic	not C-section	0	0	White British	2	23.93	36	3580	male	1			0	0	1	0	0	0	0	0	0	1		0
942	38.7143	cephalic	vaginal cephalic	not C-section	0	0		0	25.47	34	3160	male	1			0	0	1	0	0	0	0	0	0	1		0
943	39.1429	cephalic	vaginal cephalic	not C-section	0	0	White British	4	45.73	34	3765	male	1	0	0	0	0	1	0	0	0	0	0	0	0	1	0
944	39.7143	cephalic	forceps	not C-section	0	0	White British	3	24.22	37	3590	male	1			0	0	1	0	0	0	0	0	0	1		0
945	39.2857	cephalic	c-section	elective C-section	0	0	White British	0	29.49	40	3480	male	1			0	0	1	0	0	0	0	0	0	0		0
946	37.8571	cephalic	forceps	not C-section	0	0	White British	0	26.37	33	2825	female	1			0	0	1	0	0	0	0	0	0	1		0
947	37.5714	cephalic	c-section	emergency C-section	0	0	White British	0	38.63	36	3365	male	1			0	0	1	0	0	0	0	0	0	1		0
948	40.4286	cephalic	vaginal cephalic	not C-section	0	0	White British	3	37.39	34	3870	female	1			0	0	1	0	0	0	0	0	0	1		0
949	40.5714	cephalic	vaginal cephalic	not C-section	0	0	White British	1	31.58	36	3060	female	0	0	0	0	0	1	0	0	0	0	0	0	0	1	0
950	40	cephalic	vaginal cephalic	not C-section	0	0	White British	1	24.84	38	3700	male	1			0	0	1	0	0	0	0	0	0	1		0
951	37.4286	cephalic	c-section	elective C-section	0	0	White British	3	22.67	36	2130	female	0			0	0	1	0	0	0	0	0	1	1		0
952	38.1429	cephalic	c-section	emergency C-section	0	0	White British	2	27.09	40	3010	male	0			0	0	1	0	0	0	0	0	0	0		0
953	41.8571	cephalic	vaginal cephalic	not C-section	0	0	White British	0	21.45	33	4390	female	1			0	0	1	0	0	0	0	0	0	1		0
954	40.8571	cephalic	vaginal cephalic	not C-section	0	0		2		31	3630	female	0			0	0	1	0	0	0	0	0	0	0		0
955	40.4286	cephalic	vaginal cephalic	not C-section	0	0	White British	1	20.11	32	3420	female	0	0	0	0	0	1	0	0	0		0	0	0	1	0
956	39.4286	cephalic	vaginal cephalic	not C-section	0	0	White British	2	19.21	34	3480	male	1			0	0	1	0	0	0	0	0	0	1		0
957	39.7143	cephalic	vaginal cephalic	not C-section	0	0	White British	0	21.38	38	2925	female	0			0	0	1	0	0	0	0	0	0	0		0
958	39.1429	cephalic	vaginal cephalic	not C-section	1	0	White British	3	37.47	34	4460	male	1			0	0	1	0	0	0	0	1	0	0		0
959	41.2857	cephalic	forceps	not C-section	0	0	White British	3	27.73	41	2970	female	1			0	0	1	0	0	0	0	0	0	0		0
960	41	cephalic	ventouse	not C-section	0	0	White British	1	23.05	32	4050	male	1			0	0	1	0	0	0	0	0	0	1		0
961	41.7143	cephalic	vaginal cephalic	not C-section	0	0	White British	3	26.26	31	3970	male	0			0	0	1	0	0	0	0	0	0	0		0
962	40	cephalic	vaginal cephalic	not C-section	0	0	White British	1	24.24	38	3650	male	1			0	0	1	0	0	0	0	0	0	1		0
963	34.8571	cephalic	c-section	emergency C-section	1	0		3	24.61	36	2900	male	0			0	0	1	0	0	0	0	1	0	0		0
964	40.1429	cephalic	forceps	not C-section	0	0		0	18.59	35	3220	female	0			0	0	1	0	0	0	0	0	0	0		0
965	41.1429	cephalic	c-section	elective C-section	0	0	White British	1	31.17	36	3340	male	0			0	0	1	0	0	0	0	0	0	0		0
966	41	cephalic	vaginal cephalic	not C-section	0	0	White British	1	30.6	33	4750	male	0			0	0	1	0	0	0	0	0	0	0		0
967	40.4286	cephalic	vaginal cephalic	not C-section	0	0	White British	0	25.51	38	3720	male	1	1	0	0	0	0	0	0	0	0	0	0	1	1	0
968	39.4286	cephalic	forceps	not C-section	0	0	White British	0	20.28	32	3345	male	0			0	0	1	0	0	0	0	0	0	0		0
969	40.5714	cephalic	vaginal cephalic	not C-section	0	0		2	23.03	31	4340	female	1	0	1	1	1	1	0	0	0	0	0	0	0	1	1
970	37.1429	cephalic	vaginal cephalic	not C-section	1	0	White British	2	18.84	30	3270	male	1			0	0	1	0	0	0	0	1	0	0		0
971	40.4286	cephalic	vaginal cephalic	not C-section	0	0	White British	1	22.94	31	3570	female	0			0	0	1	0	0	0	0	0	0	0		0
972	42	cephalic	vaginal cephalic	not C-section	0	0	White British	2	35.56	33	4600	male	1			0	0	1	0	0	0	0	0	0	1		0
973	38.4286	cephalic	vaginal cephalic	not C-section	1	0	White British	0	34.72	34	3140	female	1			0	0	1	0	0	0	0	1	0	0		0
974	42	cephalic	vaginal cephalic	not C-section	0	0	White British	1	22.39	31	3005	male	0			0	0	1	0	0	0	0	0	0	0		0
975	31.7143	cephalic	c-section	emergency C-section	1	0	White British	3	25.99	39	1750	female	0			0	0	1	0	0	0	0	1	0	1		0
976	39.4286	cephalic	forceps	not C-section	0	0	White British	0	22.49	31	3200	male	1			0	0	1	0	0	0	0	0	0	0		0
977	40.1429	cephalic	ventouse	not C-section	0	0	White British	0	22.51	35	3145	female	0			0	0	1	0	0	0	0	0	0	0		0
978	38.8571	cephalic	c-section	elective C-section	0	0	White British	2	29.41	37	4200	male	0			0	0	1	0	0	0	0	0	0	0		0
979	39	cephalic	c-section	elective C-section	0	0	White British	1	23.44	36	3755	male	0			0	0	1	0	0	0	0	0	0	0		0
980	41.5714	cephalic	c-section	emergency C-section	0	0		0		33	3685	female	1	0	0	0	0	1	0	0	0	0	0	0	1	1	0
981	39.7143	cephalic	c-section	emergency C-section	0	0	White British	0	25.39	34	3005	female	0			0	0	1	0	0	0	0	0	0	0		0
982	39	cephalic	c-section	elective C-section	0	0		1	22.46	33	3260	female	0			0	0	1	0	0	0	0	0	0	0		0
983	38.2857	cephalic	vaginal cephalic	not C-section	1	0		4	39.07	32	4265	female	1			0	0	1	0	0	0	0	1	0	0		0
984	39.1429	cephalic	forceps	not C-section	0	0	White British	0	25.26	33	3915	female	1			0	0	1	0	0	0	0	0	0	0		0
985	39.1429	cephalic	vaginal cephalic	not C-section	1	0	White British	3	19.31	32	3265	female	1			0	0	1	0	0	0	0	1	0	0		0
986	41.8571	cephalic	vaginal cephalic	not C-section	0	0	White British	1	21.26	34	4015	female	1			0	0	1	0	0	0	0	0	0	0		0
987	38.2857	cephalic	vaginal cephalic	not C-section	0	0		1	25.71	31	3450	female	0			0	0	1	0	0	0	0	0	0	0		0
988	40.2857	cephalic	c-section	emergency C-section	0	0	White British	0	26.23	33	3590	female	1			0	0	1	0	0	0	0	0	0	1		0
989	40.8571	cephalic	forceps	not C-section	0	0	White British	0	30.07	31	3930	male	0			0	0	1	0	0	0	0	0	0	0		0
990	41.7143	cephalic	ventouse	not C-section	0	0	White British	1	30.74	33	3555	male	1			0	0	1	0	0	0	0	0	0	1		0
991	39	cephalic	c-section	elective C-section	0	0	White British	1	56.96	35	3880	male	0			0	0	1	0	0	0	0	0	0	0		0
992	40	cephalic	vaginal cephalic	not C-section	0	0	White British	1	28.72	32	3480	female	1			0	0	1	0	0	0	0	0	0	0		0
993	39.5714	cephalic	vaginal cephalic	not C-section	0	0	White British	3	34.5	32	3780	female	1	0	0	0	0	1	0	0	0	0	0	0	1	1	0
994	36.8571	cephalic	vaginal cephalic	not C-section	1	0	White British	2	17.44	31	2105	male	1			0	0	1	0	0	0	0	1	1	0		0
995	41.1429	cephalic	ventouse	not C-section	0	0	Asian or Asian British Pakistani	3	25.15	33	3640	female	1			0	0	1	0	0	0	0	0	0	1		0
996	40.7143	breech	c-section	elective C-section	0	0	White British	1	20.89	39	3530	female	0	0	1	1	0	1	0	0	0	0	0	0	0	1	1
997	40	cephalic	vaginal cephalic	not C-section	0	0	White British	1	18.92	31	3120	male	1			0	0	1	0	0	0	0	0	0	0		0
998	39.2857	cephalic	c-section	emergency C-section	0	0	White British	0	25.65	37	3465	female	0			0	0	1	0	0	0	0	0	0	0		0
999	39.4286	cephalic	vaginal cephalic	not C-section	0	0	White British	1	23.59	31	3650	male	0			0	0	1	0	0	0	0	0	0	0		0
1000	39.8571	cephalic	forceps	not C-section	0	0	White British	0	18.3	31	4130	male	0			0	0	1	0	0	0	0	0	0	0		0
1001	42	cephalic	forceps	not C-section	0	0	White British	0	29.76	33	3785	female	1			0	0	1	0	0	0	0	0	0	1		0
1002	37.4286	cephalic	vaginal cephalic	not C-section	1	0	White British	1	28.13	32	1940	male	1			0	0	1	0	0	0	0	1	1	0		0
1003	39.7143	cephalic	c-section	emergency C-section	1	0		0	24.3	33	2870	male	1			0	0	1	0	0	0	1	1	0	1		0
1004	41.7143	cephalic	c-section	emergency C-section	0	0	White British	0	34.32	37	3255	male	1			0	0	1	0	0	0	0	0	0	1		0
1005	41.2857	cephalic	c-section	emergency C-section	0	0	White British	1	20.33	38	2920	male	0			0	0	1	0	0	0	0	0	0	0		0
1006	36.5714	cephalic	vaginal cephalic	not C-section	0	0	White British	1	26.67	31	3490	male	1			0	0	1	0	0	0	0	0	0	0		0
1007	39.1429	cephalic	vaginal cephalic	not C-section	0	0	White British	2	31.95	32	3390	male	1			0	0	1	0	0	0	0	0	0	1		0
1008	40.5714	cephalic	vaginal cephalic	not C-section	0	0	White British	1	20.32	34	3500	female	0			0	0	1	0	0	0	0	0	0	0		0
1009	39.4286	cephalic	forceps	not C-section	0	0	White British	0	26.38	33	3875	male	0			0	0	1	0	0	0	0	0	0	0		0
1010	39	breech	vaginal breech	not C-section	0	0	White British	1	26.38	35	3910	male	1	0	1	1	0	1	1	0	0	0	0	0	1	1	1
1011	39	cephalic	c-section	elective C-section	0	0	White British	1	23.05	30	3680	male	1			0	0	1	0	0	0	0	0	0	0		0
1012	40.1429	cephalic	vaginal cephalic	not C-section	0	0	White British	2	19.96	32	3150	female	1			0	0	1	0	0	0	0	0	0	1		0
1013	40.4286	cephalic	vaginal cephalic	not C-section	0	0	White British	0	26.93	36	3010	male	1			0	0	1	0	0	0	0	0	0	1		0
1014	42	cephalic	ventouse	not C-section	0	0		0	24.24	33	3620	male	1			0	0	1	0	0	0	0	0	0	1		0
1015	40	cephalic	vaginal cephalic	not C-section	0	0	White British	3	28.13	32	3020	female	1			0	0	1	0	0	0	0	0	0	1		0
1016	41.4286	cephalic	c-section	elective C-section	0	0	White British	2	28.01	34	4575	female	1			0	0	1	0	0	0	0	0	0	1		0
1017	36.5714	cephalic	vaginal cephalic	not C-section	1	0	White British	1	28.4	30	3010	male	1			0	0	1	0	0	0	0	1	0	0		0
1018	41	cephalic	vaginal cephalic	not C-section	0	0	White British	0	24.61	32	3610	female	0			0	0	1	0	0	0	0	0	0	0		0
1019	40.4286	cephalic	vaginal cephalic	not C-section	0	0	White British	4	32.11	33	3165	male	1			0	0	1	0	0	0	0	0	0	0		0
1020	40.8571	cephalic	forceps	not C-section	0	0	White British	0	21.08	32	3180	female	1			0	0	1	0	0	0	0	0	0	1		0
1021	36.4286	cephalic	c-section	elective C-section	1	0		3	25.91	32	3170	male	0			0	0	1	0	0	0	0	1	0	0		0
1022	41.4286	cephalic	ventouse	not C-section	0	0		0		32	3645	male	1			0	0	1	0	0	0	0	0	0	1		0
1023	39.7143	breech	c-section	emergency C-section	0	0	White British	0	21.91	31	2990	male	1	1	1	0	0	0	0	0	0	0	0	0	0	1	1
1024	41.1429	cephalic	vaginal cephalic	not C-section	0	0	White British	1	22.91	31	3510	female	0			0	0	1	0	0	0	0	0	0	0		0
1025	39.8571	cephalic	vaginal cephalic	not C-section	0	0	White British	2	22.91	32	3245	female	1			0	0	1	0	0	0	0	0	0	1		0
1026	41.4286	cephalic	vaginal cephalic	not C-section	0	0	White British	0	18.75	31	3400	male	0			0	0	1	0	0	0	0	0	0	0		0
1027	39.4286	cephalic	c-section	elective C-section	0	0	White British	1	18.31	32	3155	female	1			0	0	1	0	0	0	0	0	0	1		0
1028	40	cephalic	forceps	not C-section	0	0	White British	0	21.41	36	3920	male	1			0	0	1	0	0	0	0	0	0	1		0
1029	39.4286	breech	c-section	elective C-section	0	0	White British	2	30.07	31	3805	male	1	0	1	1	0	1	0	0	0	0	0	0	0	1	1
1030	41.4286	cephalic	forceps	not C-section	0	0		1	36.79	30	3570	female	0			0	0	1	0	0	0	0	1	0	0		0
1031	36.4286	cephalic	c-section	elective C-section	1	0		3	36.79	31	2870	male	1			0	0	1	0	0	0	0	1	0	0		0
1032	38.8571	cephalic	vaginal cephalic	not C-section	0	0	White British	2	21.23	35	3125	female	1			0	0	1	0	0	0	0	0	0	0		0
1033	40.5714	cephalic	vaginal cephalic	not C-section	0	0	White British	1	33.46	33	3330	male	0			0	0	1	0	0	0	0	0	0	0		0
1034	41	cephalic	vaginal cephalic	not C-section	0	0	White British	1	22.15	34	3370	female	0			0	0	1	0	0	0	0	0	0	0		0
1035	39.1429	cephalic	vaginal cephalic	not C-section	0	0	White British	1	37.91	35	3730	female	1			0	0	1	0	0	0	0	0	0	1		0
1036	40.1429	cephalic	c-section	emergency C-section	0	0	Mixed White and Asian	0	25.34	35	4255	female	1			0	0	1	0	0	0	0	0	0	1		0
1037	40.1429	cephalic	c-section	elective C-section	0	0	White British	1	20.26	32	3150	female	1			0	0	1	0	0	0	0	0	0	1		0
1038	37.5714	cephalic	vaginal cephalic	not C-section	0	0	Asian or Asian British Pakistani	0	24	32	2965	male	0			0	0	1	0	0	0	0	0	0	0		0
1039	39.7143	cephalic	vaginal cephalic	not C-section	0	0	Asian or Asian British Pakistani	1	24	34	3785	male	1			0	0	1	0	0	0	0	0	0	1		0
1040	40	cephalic	vaginal cephalic	not C-section	0	0	White British	3	29.37	36	2640	male	1			0	0	1	0	0	0	0	0	0	0		0
1041	39.7143	cephalic	vaginal cephalic	not C-section	0	0	White British	1	20.44	34	3340	male	0			0	0	1	0	0	0	0	0	0	0		0
1042	40.2857	cephalic	vaginal cephalic	not C-section	0	0	White British	0	21.31	37	3300	female	1			0	0	1	0	0	0	0	0	0	1		0
1043	41.5714	cephalic	vaginal cephalic	not C-section	0	0	White British	3	28.23	35	3420	female	1			0	0	1	0	0	0	0	0	0	1		0
1044	40.7143	cephalic	forceps	not C-section	0	0	White British	0	32.57	34	3720	male	1			0	0	1	0	0	0	0	0	0	1		0
1045	35.4286	cephalic	c-section	emergency C-section	1	0	White British	2	30.12	33	3090	male	0			0	0	1	0	0	0	0	1	0	1		0
1046	40.1429	cephalic	forceps	not C-section	0	0	White British	0	18.98	32	3250	male	1			0	0	1	0	0	0	0	0	0	1		0
1047	39.2857	breech	c-section	emergency C-section	0	0	White British	1	31.99	37	3400	male	1			0	0	1	0	1	0	0	0	0	1		1
1048	41.2857	cephalic	vaginal cephalic	not C-section	0	0	White British	1	24.22	38	3810	male	0			0	0	1	0	0	0	0	0	0	0		0
1049	38.5714	cephalic	vaginal cephalic	not C-section	0	0	White British	1	38.2	38	3830	male	0			0	0	1	0	0	0	0	0	0	0		0
1050	40.4286	cephalic	vaginal cephalic	not C-section	0	0	White British	4	36.59	34	3780	female	0			0	0	1	0	0	0	0	0	0	0		0
1051	42	cephalic	vaginal cephalic	not C-section	0	0	White British	5	36.76	36	4175	male	1			0	0	1	0	0	0	0	0	0	1		0
1052	40.1429	cephalic	c-section	emergency C-section	0	0	White British	0	21.5	37	3290	male	1			0	0	1	0	0	0	0	0	0	0		0
1053	40.7143	cephalic	vaginal cephalic	not C-section	0	0	White British	1	26.55	36	3045	male	1			0	0	1	0	0	0	0	0	0	1		0
1054	38	transverse	c-section	emergency C-section	0	0		0		35	3112	female	0			0	0	1	0	0	0	1	1	0	0		0
1055	38.1429	cephalic	vaginal cephalic	not C-section	0	0		1	27.52	31	2860	female	0			0	0	1	0	0	0	0	0	0	0		0
1056	37.4286	cephalic	c-section	emergency C-section	0	0	White British	0	33.28	37	3180	female	1			0	0	1	0	0	0	0	0	0	1		0
1057	38	cephalic	c-section	elective C-section	0	0	White British	1	33.28	38	3385	male	1			0	0	1	0	0	0	0	0	0	1		0
1058	40	cephalic	vaginal cephalic	not C-section	0	0	White British	0	26.18	31	3455	male	0			0	0	1	0	0	0	0	0	0	0		0
1059	38.7143	cephalic	vaginal cephalic	not C-section	0	0	White British	0	29.25	31	3135	female	1			0	0	1	0	0	0	0	0	0	0		0
1060	39.5714	cephalic	vaginal cephalic	not C-section	0	0	White British	1	32.08	33	3360	male	1			0	0	1	0	0	0	0	0	0	1		0
1061	39.2857	cephalic	vaginal cephalic	not C-section	0	0	White British	6	19.52	36	3590	female	0			0	0	1	0	0	0	0	0	0	0		0
1062	39.7143	cephalic	vaginal cephalic	not C-section	0	0	White British	4	28.37	30	3680	male	0			0	0	1	0	0	0	0	0	0	0		0
1063	39	cephalic	vaginal cephalic	not C-section	0	0	White British	0	23.8	31	3660	female	0			0	0	1	0	0	0	0	0	0	0		0
1064	41.2857	cephalic	vaginal cephalic	not C-section	0	0	White British	6	45.73	31	3750	male	1	0	0	0	0	1	0	0	0	0	0	0	1	1	0
1065	39.5714	cephalic	vaginal cephalic	not C-section	0	0	White British	4	37.47	38	2740	female	0			0	0	1	0	0	0	0	0	0	1		0
1066	40.2857	cephalic	vaginal cephalic	not C-section	0	0	White British	2	24.02	35	3850	female	1			0	0	1	0	0	0	0	0	0	1		0
1067	40.2857	cephalic	vaginal cephalic	not C-section	0	0	White British	0	32.04	30	3335	female	0			0	0	1	0	0	0	0	0	0	0		0
1068	36	cephalic	vaginal cephalic	not C-section	1	0	White British	2	38.51	33	2968	female	1			0	0	1	0	0	0	0	1	0	1		0
1069	41.4286	cephalic	vaginal cephalic	not C-section	0	0	White British	0	21.8	33	3140	male	1			0	0	1	0	0	0	0	0	0	1		0
1070	40.4286	cephalic	forceps	not C-section	1	0	White British	0	29.94	33	3590	female	1			0	0	1	0	0	0	0	1	0	1		0
1071	40.7143	cephalic	vaginal cephalic	not C-section	0	0	White British	1	26.54	30	3680	male	0			0	0	1	0	0	0	0	0	0	0		0
1072	38.2857	cephalic	vaginal cephalic	not C-section	0	0	White British	0	37.03	30	3005	male	1			0	0	1	0	0	0	0	0	0	0		0
1073	38.1429	cephalic	vaginal cephalic	not C-section	1	0	White British	3	22.03	32	2170	male	1			0	0	1	0	0	0	0	1	1	0		0
1074	37.4286	transverse	c-section	emergency C-section	0	0	White British	4	22.03	33	2150	female	1			0	0	1	0	0	0	0	0	1	0		0
1075	41.5714	cephalic	vaginal cephalic	not C-section	0	0	White British	0	21.97	34	3240	male	1			0	0	1	0	0	0	0	0	0	1		0
1076	40.2857	cephalic	ventouse	not C-section	0	0	White British	0	21.07	32	3840	male	1			0	0	1	0	0	0	0	0	0	1		0
1077	35	cephalic	c-section	emergency C-section	1	0	White British	3	36.33	29	3280	male	0			0	0	1	0	0	0	0	1	0	0		0
1078	39.5714	cephalic	vaginal cephalic	not C-section	0	0	White British	1	19.74	29	3475	male	0			0	0	1	0	0	0	0	0	0	0		0
1079	40.7143	cephalic	vaginal cephalic	not C-section	0	0	White British	2	19.74	31	2950	female	0			0	0	1	0	0	0	0	0	0	1		0
1080	40.5714	cephalic	forceps	not C-section	0	0	White British	1	22.41	33	4070	female	1			0	0	1	0	0	0	0	0	0	1		0
1081	39	cephalic	vaginal cephalic	not C-section	0	0	Asian or Asian British Pakistani	1	29.06	30	3260	female	0			0	0	1	0	0	0	0	0	0	0		0
1082	40.2857	cephalic	vaginal cephalic	not C-section	0	0	White British	3	27.76	34	4450	male	1			0	0	1	0	0	0	0	0	0	1		0
1083	40	cephalic	vaginal cephalic	not C-section	0	0	White British	1	21.8	34	4300	male	1			0	0	1	0	0	0	0	0	0	1		0
1084	41.2857	cephalic	forceps	not C-section	0	0	White British	2	24.46	32	3650	male	1			0	0	1	0	0	0	0	0	0	1		0
1085	39.7143	cephalic	vaginal cephalic	not C-section	0	0	White Irish	1	35.38	31	3480	female	0			0	0	1	0	0	0	0	0	0	0		0
1086	39.7143	cephalic	c-section	elective C-section	0	0	White British	2	48.76	36	2955	female	1			0	0	1	0	0	0	0	0	0	1		0
1087	41.2857	cephalic	vaginal cephalic	not C-section	0	0	White British	2	26.89	36	3510	female	0			0	0	1	0	0	0	0	0	0	0		0
1088	33	cephalic	forceps	not C-section	1	0	White British	0	21.64	34	1590	female	0			0	0	1	0	0	0	0	1	0	1		0
1089	42	cephalic	vaginal cephalic	not C-section	0	0	Asian or Asian British Pakistani	2	26.33	33	3940	female	1			0	0	1	0	0	0	0	0	0	1		0
1090	39.8571	cephalic	forceps	not C-section	0	0	White British	0	24.34	34	3490	female	1			0	0	1	0	0	0	0	0	0	1		0
1091	41.4286	cephalic	vaginal cephalic	not C-section	0	0	White British	0	22.65	32	4170	male	0			0	0	1	0	0	0	0	0	0	0		0
1092	40.2857	cephalic	vaginal cephalic	not C-section	0	0	White British	1	22.65	34	3870	male	1			0	0	1	0	0	0	0	0	0	1		0
1093	34.5714	cephalic	vaginal cephalic	not C-section	0	0	White British	1	23.04	30	2570	male	0			0	0	1	0	0	0	0	0	0	0		0
1094	32.2857	cephalic	forceps	not C-section	1	0	White British	0	21.67	37	2420	male	0			0	0	1	0	0	0	0	1	0	0		0
1095	35.1429	cephalic	vaginal cephalic	not C-section	1	0	White British	1	21.3	39	4100	female	1			0	0	1	0	0	0	0	1	0	1		0
1096	41.1429	cephalic	vaginal cephalic	not C-section	0	0	White British	1	29.76	36	3420	female	1			0	0	1	0	0	0	0	0	0	1		0
1097	39	cephalic	c-section	elective C-section	0	0	White British	2	30.12	37	3820	male	1			0	0	1	0	0	0	0	0	0	1		0
1098	37.1429	cephalic	forceps	not C-section	0	0	White British	1	22.22	35	3920	female	1			0	0	1	0	0	0	0	0	0	0		0
1099	38.1429	cephalic	forceps	not C-section	0	0	White British	0	25.81	33	2530	female	1			0	0	1	0	0	0	0	0	0	0		0
1100	40.7143	cephalic	vaginal cephalic	not C-section	0	0	White British	1	25.81	34	3340	female	1			0	0	1	0	0	0	0	0	0	0		0
1101	41.1429	cephalic	vaginal cephalic	not C-section	0	0	White British	2	25.82	32	3705	female	1			0	0	1	0	0	0	0	0	0	1		0
1102	40.5714	cephalic	vaginal cephalic	not C-section	0	0	White British	1	22.58	33	3635	female	0			0	0	1	0	0	0	0	0	0	0		0
1103	39.1429	breech	c-section	elective C-section	1	0	Mixed White and Black African	0	25.97	33	3875	male	1	0	1	1	0	1	0	0	0	0	1	0	1	1	1
1104	40.7143	cephalic	forceps	not C-section	0	0	White British	0	26.4	37	3710	female	1			0	0	1	0	0	0	0	0	0	1		0
1105	41	cephalic	vaginal cephalic	not C-section	0	0	White British	0	32.67	35	3370	male	1			0	0	1	0	0	0		0	0	1		0
1106	40.7143	cephalic	c-section	emergency C-section	0	0	White British	0	32	35	3430	male	1			0	0	1	0	0	0	0	0	0	0		0
1107	42	cephalic	ventouse	not C-section	0	0	White British	0	29.75	29	3565	male	0			0	0	1	0	0	0	0	0	0	0		0
1108	39.8571	cephalic	vaginal cephalic	not C-section	0	0	White British	1	23.38	31	4040	male	0			0	0	1	0	0	0	0	0	0	0		0
1109	40.2857	cephalic	vaginal cephalic	not C-section	0	0	White British	3	31.32	36	3590	female	1			0	0	1	0	0	0	0	0	0	1		0
1110	38.4286	cephalic	vaginal cephalic	not C-section	0	0	White British	2	25.8	36	3570	female	1			0	0	1	0	0	0	0	0	0	1		0
1111	39.8571	cephalic	vaginal cephalic	not C-section	0	0	White British	2	33.02	34	3690	male	0			0	0	1	0	0	0	0	0	0	0		0
1112	42	cephalic	c-section	elective C-section	0	0		1	24.52	30	4295	male	1			0	0	1	0	0	0		0	0	0		0
1113	38.1429	cephalic	vaginal cephalic	not C-section	0	0	White British	1	37.35	32	3760	female	1			0	0	1	0	0	0	0	0	0	1		0
1114	37.5714	cephalic	vaginal cephalic	not C-section	0	0	White British	0	23.92	29	2850	female	1			0	0	1	0	0	0	0	0	0	0		0
1115	39.4286	cephalic	c-section	elective C-section	0	0	White British	1	22.41	31	3690	female	1			0	0	1	0	0	0	0	0	0	1		0
1116	39.4286	cephalic	forceps	not C-section	0	0	White British	0	28.04	29	3730	female	1			0	0	1	0	0	0	0	0	0	0		0
1117	40.5714	cephalic	forceps	not C-section	0	0	White British	0	20.58	30	3265	female	0			0	0	1	0	0	0	0	0	0	0		0
1118	40.7143	cephalic	c-section	elective C-section	0	0	White British	2	30.85	31	3290	female	0			0	0	1	0	0	0	0	0	0	0		0
1119	38.7143	cephalic	vaginal cephalic	not C-section	0	0	White British	0	19.95	32	3040	female	1			0	0	1	0	0	0	0	0	0	1		0
1120	40.5714	cephalic	forceps	not C-section	0	0	White British	0	22.84	33	3795	female	0			0	0	1	0	0	0	0	0	0	0		0
1121	38.7143	cephalic	vaginal cephalic	not C-section	0	0	White British	1	22.84	35	3485	female	1			0	0	1	0	0	0	0	0	0	1		0
1122	40.5714	cephalic	vaginal cephalic	not C-section	0	0		1	34.21	34	3320	male	1			0	0	1	0	0	0	0	0	0	1		0
1123	41	cephalic	vaginal cephalic	not C-section	0	0		1		37	4425	male	0			0	0	1	0	0	0	0	0	0	0		0
1124	39	cephalic	vaginal cephalic	not C-section	0	0	White British	2	25.08	33	3355	female	1			0	0	1	0	0	0	0	0	0	1		0
1125	42.1429	cephalic	c-section	emergency C-section	0	0	White British	0	26.14	38	3695	male	1	0	1	1	1	1	0	0	0	0	0	0	1	1	1
1126	38.5714	cephalic	vaginal cephalic	not C-section	0	0	White British	2	24.34	31	2530	female	1			0	0	1	0	0	0	0	0	0	0		0
1127	37.5714	cephalic	vaginal cephalic	not C-section	0	0	White British	7	22.38	33	2395	female	0			0	0	1	0	0	0	0	0	0	0		0
1128	39.8571	cephalic	vaginal cephalic	not C-section	0	0	White British	1	28.26	34	4030	female	1			0	0	1	0	0	0	0	0	0	1		0
1129	36.2857	cephalic	vaginal cephalic	not C-section	0	0	White British	2	29.73	33	2280	male	0			0	0	1	0	0	0	0	0	0	0		0
1130	38.2857	cephalic	vaginal cephalic	not C-section	0	0	White British	2	35.53	34	4030	female	1			0	0	1	0	0	0	0	0	0	1		0
1131	40.5714	cephalic	vaginal cephalic	not C-section	0	0	White British	2	35.01	32	3925	female	1			0	0	1	0	0	0	0	0	0	0		0
1132	40.5714	cephalic	forceps	not C-section	0	0	White British	0	26.77	32	3510	female	0			0	0	1	0	0	0	0	0	0	0		0
1133	41.2857	cephalic	vaginal cephalic	not C-section	0	0	White British	1	27.92	35	3950	male	1			0	0	1	0	0	0	0	0	0	1		0
1134	42	cephalic	c-section	emergency C-section	0	0	White British	1	24.02	31	3225	male	0			0	0	1	0	0	0	0	0	0	0		0
1135	42	cephalic	forceps	not C-section	0	0	White British	0	37.56	31	3530	male	0			0	0	1	0	0	0	0	0	0	0		0
1136	38.5714	cephalic	c-section	emergency C-section	0	0	Mixed White and Black Caribbean	3	32.03	37	3080	male	1	0	0	0	0	1	0	0	0	0	0	0	0	1	0
1137	41	cephalic	vaginal cephalic	not C-section	0	0		0		31	3560	female	0			0	0	1	0	0	0	0	0	0	0		0
1138	42.1429	cephalic	vaginal cephalic	not C-section	0	0		2	31.77	32	3880	male	1			0	0	1	0	0	0	0	0	0	1		0
1139	38	cephalic	c-section	emergency C-section	0	0	Asian or Asian British Bangladeshi	0	34.47	32	2955	female	1			0	0	1	0	0	0	0	0	0	1		0
1140	41.7143	cephalic	c-section	emergency C-section	0	0	White British	0	38.09	30	4010	male	1			0	0	1	0	0	0	0	0	0	0		0
1141	40.1429	cephalic	vaginal cephalic	not C-section	0	0	White British	2	28.27	30	4460	male	0			0	0	1	0	0	0	0	0	0	0		0
1142	40.5714	cephalic	vaginal cephalic	not C-section	0	0	White British	3	49.95	33	3885	male	0			0	0	1	0	0	0	0	0	0	0		0
1143	37.8571	cephalic	forceps	not C-section	0	0		0		38	2925	male	1			0	0	1	0	0	0	0	0	0	1		0
1144	39	cephalic	vaginal cephalic	not C-section	0	0		1	29.05	31	3725	male	0			0	0	1	0	0	0	0	0	0	0		0
1145	41	cephalic	vaginal cephalic	not C-section	0	0	White British	1	32.25	30	5485	male	0			0	0	1	0	0	0	0	0	0	0		0
1146	39.1429	cephalic	c-section	elective C-section	0	0	White British	0	19.59	34	3105	male	0			0	0	1	0	0	0	0	0	0	0		0
1147	41.5714	cephalic	forceps	not C-section	1	0		0	27.41	35	4065	male	1			0	0	1	0	0	0	1	1	0	1		0
1148	39.7143	cephalic	vaginal cephalic	not C-section	0	0	White British	1	20.65	35	2940	male	0			0	0	1	0	0	0		0	0	0		0
1149	40.8571	cephalic	vaginal cephalic	not C-section	0	0	White British	0	39.67	33	3115	female	1			0	0	1	0	0	0	0	0	0	0		0
1150	40.8571	cephalic	vaginal cephalic	not C-section	0	0	White British	1	24.22	34	3540	female	1			0	0	1	0	0	0	0	0	0	1		0
1151	39.7143	cephalic	vaginal cephalic	not C-section	0	0	Asian or Asian British Pakistani	2	24.84	37	3365	male	0			0	0	1	0	0	0	0	0	0	0		0
1152	41.2857	cephalic	vaginal cephalic	not C-section	0	0	White British	0	41.62	31	3450	male	1			0	0	1	0	0	0	0	0	0	0		0
1153	40.8571	cephalic	vaginal cephalic	not C-section	0	0	White British	1	36.01	31	3910	female	1			0	0	1	0	0	0	0	0	0	0		0
1154	38.2857	cephalic	vaginal cephalic	not C-section	0	0	White British	1	24.61	34	3950	female	1			0	0	1	0	0	0	0	0	0	1		0
1155	41.1429	cephalic	vaginal cephalic	not C-section	0	0	White British	0	19.92	32	3260	female	1			0	0	1	0	0	0	0	0	0	0		0
1156	38.2857	cephalic	vaginal cephalic	not C-section	0	0	Black or Black British Caribbean	2	32.45	34	2940	male	1			0	0	1	0	0	0	0	0	0	0		0
1157	38.2857	cephalic	vaginal cephalic	not C-section	0	0	Any other Asian Background	0	24.61	41	2590	female	1			0	0	1	0	0	0	0	0	0	0		0
1158	41.8571	cephalic	vaginal cephalic	not C-section	0	0	White British	0	21.52	35	3375	male	1			0	0	1	0	0	0	0	0	0	1		0
1159	42.2857	cephalic	c-section	emergency C-section	0	0	Mixed White and Asian	0	23.63	33	3340	female	0			0	0	1	0	0	0	0	0	0	0		0
1160	40.7143	cephalic	vaginal cephalic	not C-section	0	0	White British	1	29.86	31	3250	female	1			0	0	1	0	0	0	0	0	0	1		0
1161	41.7143	cephalic	c-section	emergency C-section	0	0	White British	0	40.4	38	3650	male	1	0	0	0	0	1	0	0	0	0	0	0	0	1	0
1162	39	cephalic	vaginal cephalic	not C-section	0	0	White British	1	20.45	36	3760	male	0			0	0	1	0	0	0	0	0	0	0		0
1163	40.1429	cephalic	forceps	not C-section	0	0	Any other white background	0	32.99	33	4095	male	0			0	0	1	0	0	0	0	0	0	0		0
1164	40.7143	cephalic	vaginal cephalic	not C-section	1	0	White British	1	21.13	30	4895	male	0			0	0	1	0	0	0	0	1	0	0		0
1165	40.4286	cephalic	vaginal cephalic	not C-section	0	0	White British	1	26.12	41	3860	female	1			0	0	1	0	0	0	0	0	0	0		0
1166	39.7143	cephalic	vaginal cephalic	not C-section	0	0	White British	0	32.19	34	3330	female	0			0	0	1	0	0	0	0	0	0	0		0
1167	38.7143	cephalic	vaginal cephalic	not C-section	0	0	White British	0	33.53	38	3250	male	1			0	0	1	0	0	0	0	0	0	0		0
1168	40.7143	cephalic	c-section	emergency C-section	0	0	White British	0	24.24	30	3905	male	1			0	0	1	0	0	0	0	0	0	0		0
1169	40.5714	cephalic	vaginal cephalic	not C-section	0	0	White British	1	32.81	35	3565	female	1			0	0	1	0	0	0	0	0	0	1		0
1170	38	cephalic	c-section	elective C-section	0	0		3		31	2940	female	1			0	0	1	0	0	0	0	0	0	0		0
1171	39	cephalic	c-section	emergency C-section	0	0	White British	4	19.84	35	2560	male	1			0	0	1	0	0	0	0	0	0	1		0
1172	37.7143	breech	c-section	elective C-section	1	0	White British	1	19.98	41	2440	male	1			0	0	1	0	0	0	0	1	0	0		1
1173	39.1429	cephalic	vaginal cephalic	not C-section	0	0	White British	0	22.95	36	3040	male	0			0	0	1	0	0	0		0	0	0		0
1174	40.4286	cephalic	forceps	not C-section	0	0	White British	0	25.91	33	3220	female	0			0	0	1	0	0	0	0	0	0	0		0
1175	39.5714	cephalic	c-section	elective C-section	0	0	White British	1	24.32	31	3030	male	1			0	0	1	0	0	0	0	0	0	0		0
1176	41.5714	cephalic	vaginal cephalic	not C-section	0	0	White British	1	26.57	30	4090	male	0			0	0	1	0	0	0	0	0	0	0		0
1177	39.2857	cephalic	vaginal cephalic	not C-section	0	0	White British	2	28.98	31	3330	female	0			0	0	1	0	0	0	0	0	0	0		0
1178	38.4286	cephalic	forceps	not C-section	0	0	White British	0	25.32	33	3190	female	1			0	0	1	0	0	0	0	0	0	1		0
1179	37.8571	cephalic	vaginal cephalic	not C-section	0	0	White British	3	30.86	35	3005	female	0			0	0	1	0	0	0	0	0	0	0		0
1180	40.2857	cephalic	vaginal cephalic	not C-section	0	0	White British	2	32.02	34	3720	female	0			0	0	1	0	0	0	0	0	0	0		0
1181	41.5714	cephalic	vaginal cephalic	not C-section	0	0	White British	1	18.87	34	4125	female	0			0	0	1	0	0	0	0	0	0	0		0
1182	40.4286	cephalic	vaginal cephalic	not C-section	0	0	White British	3	23.15	35	3880	male	0			0	0	1	0	0	0		0	0	0		0
1183	39.7143	cephalic	forceps	not C-section	0	0	White British	1	26.15	30	3730	female	1			0	0	1	0	0	0	0	0	0	0		0
1184	38.1429	cephalic	c-section	emergency C-section	0	0	White British	0	29.41	42	2990	male	1			0	0	1	0	0	0	0	0	0	0		0
1185	41.2857	cephalic	vaginal cephalic	not C-section	0	0	White British	1	39.49	32	3290	male	1			0	0	1	0	0	0	0	0	0	0		0
1186	41.2857	cephalic	vaginal cephalic	not C-section	0	0	White British	1	25.95	32	3805	female	1			0	0	1	0	0	0	0	0	0	1		0
1187	41.1429	cephalic	vaginal cephalic	not C-section	0	0	White British	0	19.96	33	4060	female	1			0	0	1	0	0	0	0	0	0	0		0
1188	41.5714	cephalic	vaginal cephalic	not C-section	0	0	White British	3	36.34	34	4510	male	1			0	0	1	0	0	0	0	0	0	1		0
1189	40.8571	cephalic	vaginal cephalic	not C-section	0	0		1	32.69	34	3705	male	1			0	0	1	0	0	0	0	0	0	1		0
1190	37.5714	cephalic	ventouse	not C-section	0	0	White British	1	23.59	37	3410	female	1			0	0	1	0	0	0	0	0	0	1		0
1191	40.1429	cephalic	vaginal cephalic	not C-section	0	0	White British	2	23.81	30	3440	male	1			0	0	1	0	0	0	0	0	0	1		0
1192	40.7143	cephalic	forceps	not C-section	0	0	White British	1	30.73	30	3330	male	1			0	0	1	0	0	0	0	0	0	0		0
1193	39.7143	cephalic	vaginal cephalic	not C-section	0	0	White British	2	30.86	32	3250	male	1			0	0	1	0	0	0	0	0	0	1		0
1194	40	cephalic	vaginal cephalic	not C-section	0	0	White British	2	26.57	40	3940	male	0			0	0	1	0	0	0	0	0	0	0		0
1195	37	cephalic	c-section	elective C-section	1	0	White British	4	26.89	34	3520	male	0			0	0	1	0	0	0	0	1	0	0		0
1196	40.4286	cephalic	c-section	emergency C-section	0	0	White British	1	25.08	41	3590	male	0	0	0	0	0	1	0	0	0	0	0	0	0	1	0
1197	41.5714	cephalic	c-section	emergency C-section	0	0	White British	0	22.88	31	4020	male	0			0	0	1	0	0	0	0	0	0	0		0
1198	39	cephalic	c-section	elective C-section	1	0	White British	1	22.06	33	3395	male	1			0	0	1	0	0	0	0	1	0	1		0
1199	39.5714	cephalic	vaginal cephalic	not C-section	0	0	White British	1	21.22	33	4420	male	1			0	0	1	0	0	0	0	0	0	0		0
1200	39.5714	cephalic	forceps	not C-section	0	0	White British	0	36.73	30	3910	female	1			0	0	1	0	0	0	1	1	0	0		0
1201	40.8571	cephalic	forceps	not C-section	0	0	White British	2	23.04	38	3495	female	1			0	0	1	0	0	0	0	0	0	1		0
1202	41.4286	cephalic	vaginal cephalic	not C-section	0	0	White British	0	24.09	35	3685	female	0			0	0	1	0	0	0	0	0	0	0		0
1203	40.5714	cephalic	vaginal cephalic	not C-section	0	0	White British	1	24.09	39	3960	female	1	0	0	0	0	1	0	0	0	0	0	0	1	1	0
1204	39.8571	cephalic	vaginal cephalic	not C-section	0	0	White British	2	27.58	30	3810	male	0			0	0	1	0	0	0	0	0	0	0		0
1205	41.2857	cephalic	forceps	not C-section	0	0	White British	1	26.55	38	4210	female	1			0	0	1	0	0	0	0	0	0	1		0
1206	42.1429	cephalic	vaginal cephalic	not C-section	0	0	White British	2	26.08	31	3420	female	0			0	0	1	0	0	0		0	0	0		0
1207	41	cephalic	vaginal cephalic	not C-section	0	0	White British	0	19.27	42	3680	female	1			0	0	1	0	0	0	0	0	0	1		0
1208	39.4286	cephalic	vaginal cephalic	not C-section	0	0		1	24.61	31	3500	female	0			0	0	1	0	0	0	0	0	0	0		0
1209	40	cephalic	vaginal cephalic	not C-section	0	0	White British	2	25.99	30	4530	female	0			0	0	1	0	0	0	0	0	0	0		0
1210	40.8571	cephalic	vaginal cephalic	not C-section	0	0	White British	3	24.82	32	4090	male	1	0	1	1	1	1	0	0	0	0	0	0	1	1	1
1211	37.1429	cephalic	c-section	emergency C-section	0	0	White British	1	31.62	37	3900	male	1			0	0	1	0	0	0	0	0	0	0		0
1212	38.7143	cephalic	vaginal cephalic	not C-section	0	0	White British	2	25.96	30	3280	male	0			0	0	1	0	0	0	0	0	0	0		0
1213	39	cephalic	forceps	not C-section	0	0	White British	2	25.34	35	3565	female	1			0	0	1	0	0	0	0	0	0	1		0
1214	41.8571	cephalic	vaginal cephalic	not C-section	0	0	White British	1	20.05	34	3130	female	0			0	0	1	0	0	0	0	0	0	0		0
1215	41.7143	cephalic	forceps	not C-section	0	0	White British	0	18.87	32	3245	male	1			0	0	1	0	0	0	0	0	0	0		0
1216	40.8571	cephalic	vaginal cephalic	not C-section	0	0	White British	1	18.87	34	3540	male	1			0	0	1	0	0	0	0	0	0	1		0
1217	36.7143	cephalic	forceps	not C-section	0	0	White British	0	24.61	33	2770	female	1			0	0	1	0	0	0	0	0	0	1		0
1218	40.8571	cephalic	vaginal cephalic	not C-section	0	0	White British	1	27.89	34	3570	female	0			0	0	1	0	0	0	0	0	0	0		0
1219	41.5714	cephalic	vaginal cephalic	not C-section	0	0	White British	1	20.42	33	3900	male	0			0	0	1	0	0	0		0	0	0		0
1220	40.1429	cephalic	vaginal cephalic	not C-section	0	0	White British	3	23.7	38	3705	male	1			0	0	1	0	0	0	0	0	0	1		0
1221	41.1429	cephalic	vaginal cephalic	not C-section	0	0	White British	1	20.56	32	4110	male	1			0	0	1	0	0	0	0	0	0	1		0
1222	41	cephalic	c-section	emergency C-section	0	0	White British	0	40.88	30	4130	male	1			0	0	1	0	0	0	0	0	0	0		0
1223	41.1429	cephalic	vaginal cephalic	not C-section	0	0	White British	1	40.88	32	3740	female	1			0	0	1	0	0	0	0	0	0	1		0
1224	38.7143	cephalic	vaginal cephalic	not C-section	0	0	White British	0	22.83	30	3195	male	1			0	0	1	0	0	0	0	0	0	0		0
1225	42.1429	cephalic	vaginal cephalic	not C-section	0	0	White British	2	27.18	33	3584	male	0	0	0	0	0	1	0	0	0	0	0	0	0	1	0
1226	40.5714	cephalic	vaginal cephalic	not C-section	0	0	White British	1	21.26	38	3590	male	1			0	0	1	0	0	0	0	0	0	1		0
1227	37.7143	cephalic	vaginal cephalic	not C-section	1	0	White British	7	19.56	33	3500	male	0			0	0	1	0	0	0	0	1	0	0		0
1228	40.2857	cephalic	forceps	not C-section	0	0	White British	0	20.06	31	3535	female	1			0	0	1	0	0	0	0	0	0	0		0
1229	36.2857	cephalic	vaginal cephalic	not C-section	0	0	White British	4	19.31	35	2285	female	0			0	0	1	0	0	0	0	0	0	0		0
1230	41.5714	cephalic	vaginal cephalic	not C-section	0	0	White British	1	50.47	39	4190	female	1			0	0	1	0	0	0	0	0	0	1		0
1231	39.8571	cephalic	vaginal cephalic	not C-section	0	0		4	23.74	31	3155	female	0			0	0	1	0	0	0	0	0	0	0		0
1232	40	cephalic	vaginal cephalic	not C-section	0	0	White British	2	26.23	37	4590	male	0			0	0	1	0	0	0	0	0	0	0		0
1233	39.2857	cephalic	vaginal cephalic	not C-section	0	0	White British	1	29.44	31	3130	male	0			0	0	1	0	0	0	0	0	0	0		0
1234	40.7143	cephalic	vaginal cephalic	not C-section	0	0	White British	2	25.76	31	3600	female	1			0	0	1	0	0	0	0	0	0	1		0
1235	40.8571	cephalic	vaginal cephalic	not C-section	0	0		1	29.21	34	3505	male	0			0	0	1	0	0	0	0	0	0	0		0
1236	40.4286	cephalic	vaginal cephalic	not C-section	0	0	Any other white background	1	21.32	30	4065	male	0			0	0	1	0	0	0	0	0	0	0		0
1237	41	cephalic	vaginal cephalic	not C-section	0	0	Any other white background	2	21.32	32	4430	male	1			0	0	1	0	0	0	0	0	0	1		0
1238	39.2857	cephalic	vaginal cephalic	not C-section	0	0	White British	0	25.78	29	3165	female	0			0	0	1	0	0	0	0	0	0	0		0
1239	40	cephalic	vaginal cephalic	not C-section	0	0	White British	1	31.25	31	3240	female	0			0	0	1	0	0	0	0	0	0	0		0
1240	39.1429	cephalic	c-section	emergency C-section	0	0	White British	1	26.17	30	4025	male	0			0	0	1	0	0	0	0	0	0	0		0
1241	39.1429	cephalic	c-section	elective C-section	0	0	White British	3	27.45	33	4145	female	1			0	0	1	0	0	0	0	0	0	1		0
1242	41.1429	cephalic	vaginal cephalic	not C-section	0	0	White British	2	20.81	38	4225	male	1			0	0	1	0	0	0	0	0	0	1		0
1243	38.4286	cephalic	vaginal cephalic	not C-section	0	0	White British	0	21.38	33	2370	male	0			0	0	1	0	0	0	0	0	1	0		0
1244	39.2857	cephalic	vaginal cephalic	not C-section	0	0	White British	1	21.38	36	3070	female	1			0	0	1	0	0	0	0	0	0	1		0
1245	39.5714	cephalic	vaginal cephalic	not C-section	0	0	White British	1	28.06	35	2970	male	1			0	0	1	0	0	0	0	0	0	1		0
1246	39	cephalic	forceps	not C-section	0	0	White British	0	30.8	32	2900	male	1			0	0	1	0	0	0	0	0	0	1		0
1247	39.5714	cephalic	vaginal cephalic	not C-section	0	0	White British	1	22.68	32	3520	female	1			0	0	1	0	0	0	0	0	0	1		0
1248	41.8571	cephalic	vaginal cephalic	not C-section	0	0	White British	2	31.05	29	3855	female	0			0	0	1	0	0	0	0	0	0	0		0
1249	40.5714	cephalic	vaginal cephalic	not C-section	0	0	White British	0	24.24	33	3650	male	0			0	0	1	0	0	0	0	0	0	0		0
1250	41.5714	cephalic	vaginal cephalic	not C-section	0	0	White British	0	23.5	34	3980	female	1			0	0	1	0	0	0	0	0	0	0		0
1251	39	cephalic	vaginal cephalic	not C-section	0	0	White British	1	23.5	37	3280	male	1			0	0	1	0	0	0	0	0	0	1		0
1252	42.1429	cephalic	forceps	not C-section	0	0	White British	0	28.52	32	3425	female	1			0	0	1	0	0	0	0	0	0	1		0
1253	38.5714	cephalic	forceps	not C-section	0	0	White British	4	28.4	31	3095	male	1			0	0	1	0	0	0	0	0	0	1		0
1254	39.8571	cephalic	forceps	not C-section	0	0	White British	0	26.56	33	3390	male	1			0	0	1	0	0	0	0	0	0	0		0
1255	41	cephalic	c-section	emergency C-section	0	0	White British	0	23.63	32	3735	male	1			0	0	1	0	0	0	0	0	0	1		0
1256	41.8571	cephalic	vaginal cephalic	not C-section	0	0	White British	1	21.63	35	2920	male	1			0	0	1	0	0	0	0	0	0	0		0
1257	41.2857	cephalic	vaginal cephalic	not C-section	0	0	White British	0	23.5	32	4470	male	0			0	0	1	0	0	0	0	0	0	0		0
1258	40.5714	cephalic	vaginal cephalic	not C-section	0	0	White British	0	24.05	37	4420	male	1			0	0	1	0	0	0	0	0	0	1		0
1259	39.7143	cephalic	vaginal cephalic	not C-section	0	0	White British	0	22.53	39	3835	female	0			0	0	1	0	0	0	0	0	0	0		0
1260	40.2857	cephalic	vaginal cephalic	not C-section	0	0	White British	3	29.04	30	3545	female	0			0	0	1	0	0	0	0	0	0	0		0
1261	40.2857	cephalic	vaginal cephalic	not C-section	0	0	White British	1	24.89	34	3330	female	1			0	0	1	0	0	0	0	0	0	1		0
1262	41.2857	cephalic	vaginal cephalic	not C-section	0	0	White British	2	21.23	33	3920	female	1			0	0	1	0	0	0	0	0	0	0		0
1263	40.1429	cephalic	vaginal cephalic	not C-section	0	0	White British	1	22.67	31	3730	male	0			0	0	1	0	0	0	0	0	0	0		0
1264	40.2857	cephalic	vaginal cephalic	not C-section	0	0	White British	1	24.06	35	3420	male	0			0	0	1	0	0	0	0	0	0	0		0
1265	36.4286	cephalic	c-section	elective C-section	0	0	White British	0	22.48	30	2290	male	1			0	0	1	0	0	0	0	0	0	1		0
1266	39	cephalic	c-section	elective C-section	0	0	White British	2	23.94	41	3035	female	0			0	0	1	0	0	0	0	0	0	0		0
1267	42.1429	cephalic	vaginal cephalic	not C-section	1	0	White British	4	22.91	31	3580	male	1			0	0	1	0	0	0	0	1	0	1		0
1268	39.7143	cephalic	vaginal cephalic	not C-section	0	0	White British	6	26.72	32	3535	male	0			0	0	1	0	0	0	0	0	0	0		0
1269	42.2857	cephalic	vaginal cephalic	not C-section	0	0	White British	7	26.72	34	4550	male	1			0	0	1	0	0	0	0	0	0	1		0
1270	40.5714	cephalic	vaginal cephalic	not C-section	0	0	White British	1	23.95	31	3645	male	0			0	0	1	0	0	0	0	0	0	0		0
1271	40.1429	cephalic	vaginal cephalic	not C-section	0	0	White British	0	35.56	29	3720	male	1			0	0	1	0	0	0	0	0	0	0		0
1272	41.2857	cephalic	vaginal cephalic	not C-section	0	0	White British	1	26.17	35	3800	male	0			0	0	1	0	0	0	0	0	0	0		0
1273	39.2857	cephalic	vaginal cephalic	not C-section	0	0	White British	2	22.63	33	4380	male	1			0	0	1	0	0	0	0	0	0	1		0
1274	39.5714	cephalic	vaginal cephalic	not C-section	0	0	Mixed White and Black African	2	20.81	31	3800	female	1			0	0	1	0	0	0	0	0	0	1		0
1275	40.5714	cephalic	vaginal cephalic	not C-section	0	0	White British	3	23.88	28	3570	female	0			0	0	1	0	0	0	0	0	0	0		0
1276	38.1429	cephalic	vaginal cephalic	not C-section	0	0	White British	1	19.91	28	3040	female	0			0	0	1	0	0	0	0	0	0	0		0
1277	41.2857	cephalic	vaginal cephalic	not C-section	0	0	White British	1	40.57	29	3710	male	0			0	0	1	0	0	0	0	0	0	0		0
1278	38.7143	cephalic	vaginal cephalic	not C-section	0	0	White British	0	20.31	30	3570	male	1			0	0	1	0	0	0	0	0	0	1		0
1279	39.7143	cephalic	c-section	emergency C-section	0	0	White British	0	19.95	28	3460	male	0			0	0	1	0	0	0	0	0	0	0		0
1280	38.5714	cephalic	c-section	emergency C-section	0	0	White British	1	19.95	31	3515	female	1			0	0	1	0	0	0	0	0	0	1		0
1281	41	cephalic	c-section	elective C-section	0	0	White British	1	28.8	30	4420	male	1			0	0	1	0	0	0	0	0	0	1		0
1282	37.5714	cephalic	vaginal cephalic	not C-section	0	0	White British	2	30.04	30	2620	female	1			0	0	1	0	0	0	0	0	0	1		0
1283	37.4286	breech	c-section	emergency C-section	0	0	White British	0	30.12	28	3320	female	1	0	1	0	0	1	0	0	0	0	0	0	0	1	1
1284	40.5714	cephalic	vaginal cephalic	not C-section	0	0	White British	2	31.37	31	3170	female	1			0	0	1	0	0	0	0	0	0	1		0
1285	40.4286	cephalic	forceps	not C-section	0	0	White British	0	27.55	38	2810	male	1			0	0	1	0	0	0	0	0	0	1		0
1286	33.8571	cephalic	c-section	emergency C-section	1	0	White British	6	26.33	35	2370	male	0			0	0	1	0	0	0	0	1	1	1		0
1287	41.2857	cephalic	vaginal cephalic	not C-section	0	0	White British	1	25.25	36	3555	female	1			0	0	1	0	0	0	0	0	0	0		0
1288	38.4286	cephalic	vaginal cephalic	not C-section	0	0	Asian or Asian British Pakistani	1	21.17	30	2710	male	1			0	0	1	0	0	0	0	0	0	1		0
1289	41.5714	cephalic	forceps	not C-section	0	0	White British	0	20.76	36	3330	female	1	0	1	1	1	1	0	0	0	0	0	0	1	1	1
1290	37.5714	cephalic	vaginal cephalic	not C-section	0	0	White British	5	21.61	32	2480	female	1			0	0	1	0	0	0	0	0	0	1		0
1291	39.8571	cephalic	vaginal cephalic	not C-section	0	0	White British	3	24.34	29	4070	male	0			0	0	1	0	0	0	0	0	0	0		0
1292	25.2857	cephalic	vaginal cephalic	not C-section	1	0	White British	0	22.99	33	825	female	0			0	0	1	0	0	0	1	1	0	0		0
1293	41	cephalic	c-section	emergency C-section	1	0		5	38.82	31	2915	male	1	0	0	0	0	1	0	0	0	0	1	0	1	1	0
1294	39	cephalic	forceps	not C-section	0	0		0	25.87	35	3305	male	1			0	0	1	0	0	0	0	0	0	0		0
1295	40.5714	cephalic	c-section	emergency C-section	0	0	White British	1	45.99	34	3880	male	1			0	0	1	0	0	0	0	0	0	0		0
1296	41.5714	cephalic	vaginal cephalic	not C-section	0	0	White British	1	19.48	34	4525	male	0			0	0	1	0	0	0	0	0	0	0		0
1297	40.8571	cephalic	forceps	not C-section	0	0	White British	0	31.2	34	3009	female	1			0	0	1	0	0	0	0	0	0	0		0
1298	39.7143	cephalic	forceps	not C-section	0	0	White British	0	34.55	30	3790	female	1			0	0	1	0	0	0	0	0	0	0		0
1299	38.7143	cephalic	vaginal cephalic	not C-section	0	0	White British	6	28.73	31	3370	female	1			0	0	1	0	0	0	0	0	0	1		0
1300	41	cephalic	vaginal cephalic	not C-section	0	0	White British	0	31.56	36	4050	female	0			0	0	1	0	0	0	0	0	0	0		0
1301	41.7143	cephalic	vaginal cephalic	not C-section	0	0		3	27.85	31	3200	male	0			0	0	1	0	0	0		0	0	0		0
1302	39.5714	cephalic	vaginal cephalic	not C-section	0	0	White British	0	23.53	35	3050	female	0			0	0	1	0	0	0	0	0	0	0		0
1303	40.8571	cephalic	vaginal cephalic	not C-section	0	0	White British	1	23.26	38	3270	male	1			0	0	1	0	0	0	0	0	0	1		0
1304	40.4286	cephalic	vaginal cephalic	not C-section	0	0	Asian or Asian British Pakistani	1	26.24	30	3400	male	1			0	0	1	0	0	0	0	0	0	1		0
1305	40	cephalic	vaginal cephalic	not C-section	0	0	Asian or Asian British Pakistani	2	25.15	32	3050	female	1			0	0	1	0	0	0	0	0	0	1		0
1306	39.2857	breech	c-section	elective C-section	0	0	White British	0	22.96	29	4650	male	0	0	1	1	0	1	0	0	0	0	0	0	0	1	1
1307	38.5714	cephalic	vaginal cephalic	not C-section	0	0	White British	2	27.16	30	3100	female	0			0	0	1	0	0	0	0	0	0	0		0
1308	41.2857	breech	c-section	emergency C-section	0	0	White British	2	38.06	28	3720	male	0			0	0	1	0	0	0	0	0	0	0		1
1309	41.4286	cephalic	forceps	not C-section	0	0	White British	0	22.62	30	3450	female	1			0	0	1	0	0	0	0	0	0	1		0
1310	41	cephalic	vaginal cephalic	not C-section	0	0	White British	4	24.88	30	3080	female	1			0	0	1	0	0	0	0	0	0	1		0
1311	39.1429	cephalic	vaginal cephalic	not C-section	0	0	White British	3	20.28	32	3550	male	0			0	0	1	0	0	0	0	0	0	1		0
1312	38.2857	cephalic	vaginal cephalic	not C-section	0	0	White British	0	35.35	33	2635	male	0			0	0	1	0	0	0	0	0	0	0		0
1313	40	cephalic	vaginal cephalic	not C-section	0	0	White British	1	32.17	36	2925	male	1			0	0	1	0	0	0	0	0	0	1		0
1314	39.7143	cephalic	vaginal cephalic	not C-section	0	0		1	16.3	30	3650	male	0			0	0	1	0	0	0	0	0	0	0		0
1315	38.7143	cephalic	vaginal cephalic	not C-section	0	0		2	16.3	33	3230	female	1			0	0	1	0	0	0	0	0	0	1		0
1316	41.4286	cephalic	vaginal cephalic	not C-section	0	0	White British	1	24.65	33	4580	male	0			0	0	1	0	0	0	0	0	0	0		0
1317	39.2857	cephalic	vaginal cephalic	not C-section	0	0		4	32.74	31	3900	female	0			0	0	1	0	0	0	0	0	0	0		0
1318	37.5714	cephalic	c-section	emergency C-section	0	0	White British	4	26.84	44	3570	female	1			0	0	1	0	0	0	0	1	0	0		0
1319	41.7143	cephalic	vaginal cephalic	not C-section	0	0	White British	4	25.4	30	3760	male	0			0	0	1	0	0	0	0	0	0	0		0
1320	39.2857	breech	c-section	elective C-section	0	0	White British	0	28.09	33	3230	female	1	0	1	1	0	1	0	0	0	0	0	0	0	1	1
1321	39.1429	cephalic	vaginal cephalic	not C-section	0	0	White British	2	22.27	32	3620	female	0			0	0	1	0	0	0	0	0	0	0		0
1322	40.5714	cephalic	vaginal cephalic	not C-section	0	0		1	24.45	33	3380	male	1			0	0	1	0	0	0	0	0	0	1		0
1323	41.2857	cephalic	vaginal cephalic	not C-section	0	0	White British	1	22.65	31	4260	female	1			0	0	1	0	0	0	0	0	0	1		0
1324	41.5714	cephalic	c-section	emergency C-section	1	0	White British	0	26.33	36	4500	male	0			0	0	1	0	0	0	0	1	0	0		0
1325	40.7143	cephalic	c-section	emergency C-section	0	0	White British	2	21.19	39	2930	male	0			0	0	1	0	0	0	0	0	0	0		0
1326	40.8571	cephalic	vaginal cephalic	not C-section	0	0	White British	3	35.33	35	3725	male	1			0	0	1	0	0	0	0	0	0	1		0
1327	39	cephalic	c-section	elective C-section	1	0	White British	1	26.22	30	3430	female	1			0	0	1	0	0	0	0	1	0	1		0
1328	40.2857	cephalic	vaginal cephalic	not C-section	0	0	White British	1	26.9	32	3920	male	1			0	0	1	0	0	0	0	0	0	1		0
1329	39.1429	cephalic	vaginal cephalic	not C-section	0	0	White British	0	36.51	34	3410	female	1			0	0	1	0	0	0	0	0	0	0		0
1330	39.7143	cephalic	vaginal cephalic	not C-section	0	0	White British	0	19.49	31	4000	female	1			0	0	1	0	0	0	0	0	0	0		0
1331	39.2857	cephalic	vaginal cephalic	not C-section	0	0	Any other ethnic group	1	22.86	45	2405	male	1			0	0	1	0	0	0	0	0	1	0		0
1332	42	cephalic	c-section	emergency C-section	0	0	White British	0	24.22	32	4185	male	1			0	0	1	0	0	0	0	0	0	0		0
1333	39	cephalic	c-section	elective C-section	0	0	White British	1	25.88	34	4440	male	0			0	0	1	0	0	0	0	0	0	0		0
1334	38.5714	cephalic	vaginal cephalic	not C-section	0	0	Mixed White and Black African	1	23.66	39	2925	male	0	0	0	0	0	1	0	0	0	0	0	0	0	1	0
1335	41	cephalic	vaginal cephalic	not C-section	0	0	White British	3	34.08	32	2980	female	1			0	0	1	0	0	0	0	0	0	0		0
1336	41.5714	cephalic	vaginal cephalic	not C-section	0	0	White British	2	24.46	31	3190	male	0			0	0	1	0	0	0	0	0	0	0		0
1337	36.1429	cephalic	vaginal cephalic	not C-section	0	0	White British	1	24.09	32	2300	female	0			0	0	1	0	0	0	0	0	0	1		0
1338	41.1429	cephalic	ventouse	not C-section	0	0	White British	0	22.41	31	3690	male	1			0	0	1	0	0	0	0	0	0	1		0
1339	41	cephalic	vaginal cephalic	not C-section	0	0	White British	1	21.97	33	3915	female	1			0	0	1	0	0	0	0	0	0	1		0
1340	38.1429	cephalic	vaginal cephalic	not C-section	0	0	White British	1	25.39	33	4010	male	1			0	0	1	0	0	0	0	0	0	1		0
1341	40	cephalic	ventouse	not C-section	0	0	White British	0	17.86	30	3630	male	1			0	0	1	0	0	0	0	0	0	0		0
1342	40.5714	cephalic	vaginal cephalic	not C-section	0	0	White British	4	22.15	34	3525	female	1			0	0	1	0	0	0	0	0	0	0		0
1343	40.5714	cephalic	forceps	not C-section	0	0	White British	0	34.84	33	2780	female	0			0	0	1	0	0	0	0	0	0	0		0
1344	38.5714	cephalic	vaginal cephalic	not C-section	0	0	White Irish	1	24.51	32	3580	male	0			0	0	1	0	0	0	0	0	0	0		0
1345	39.2857	cephalic	vaginal cephalic	not C-section	0	0	White British	1	19.93	29	4180	female	0			0	0	1	0	0	0	0	0	0	0		0
1346	40.7143	cephalic	c-section	emergency C-section	0	0	White British	0	20.35	30	3850	male	0			0	0	1	0	0	0	0	0	0	0		0
1347	38.2857	cephalic	forceps	not C-section	0	0	White British	0	29.36	33	3030	female	1			0	0	1	0	0	0	0	0	0	0		0
1348	40.2857	cephalic	vaginal cephalic	not C-section	0	0		1	20.08	31	3335	female	0			0	0	1	0	0	0	0	0	0	0		0
1349	41.8571	cephalic	vaginal cephalic	not C-section	0	0	White British	1	38.06	29	3960	male	0			0	0	1	0	0	0	0	0	0	0		0
1350	40.8571	cephalic	vaginal cephalic	not C-section	0	0	White British	0	23.67	35	3730	female	0			0	0	1	0	0	0	1	1	0	0		0
1351	38.8571	cephalic	vaginal cephalic	not C-section	0	0	White British	1	23.34	30	2870	male	0			0	0	1	0	0	0	0	0	0	0		0
1352	38.5714	cephalic	vaginal cephalic	not C-section	0	0	White British	0	24.21	30	3480	female	0			0	0	1	0	0	0	0	0	0	0		0
1353	38.5714	cephalic	vaginal cephalic	not C-section	1	0	White British	5	33.92	34	3725	male	1			0	0	1	0	0	0	0	1	0	0		0
1354	40	cephalic	vaginal cephalic	not C-section	0	0	White British	0	21.51	29	3810	male	0			0	0	1	0	0	0	0	0	0	0		0
1355	40.8571	cephalic	vaginal cephalic	not C-section	0	0	White British	1	23.59	31	4100	male	1			0	0	1	0	0	0	0	0	0	1		0
1356	35.8571	cephalic	vaginal cephalic	not C-section	1	0	White British	4	39.04	29	3230	female	1			0	0	1	0	0	0	0	1	0	0		0
1357	36.5714	cephalic	vaginal cephalic	not C-section	0	0	White British	5	39.04	31	3050	male	1			0	0	1	0	0	0	0	0	0	1		0
1358	39.4286	cephalic	vaginal cephalic	not C-section	0	0	Mixed White and Asian	0	19.97	42	3165	female	1			0	0	1	0	0	0	0	0	0	0		0
1359	39	breech	c-section	elective C-section	0	0	White British	0	26.61	31	3650	female	1	0	1	1	0	1	0	0	0	0	0	0	0	1	1
1360	39.7143	cephalic	forceps	not C-section	0	0	White British	0	34.61	34	4080	male	1			0	0	1	0	0	0	0	0	0	0		0
1361	40.1429	cephalic	forceps	not C-section	0	0	White British	0	25.96	32	3710	male	1			0	0	1	0	0	0	0	0	0	1		0
1362	37.7143	cephalic	vaginal cephalic	not C-section	0	0	White British	0	22.14	34	2855	female	1			0	0	1	0	0	0	0	0	0	1		0
1363	37.7143	cephalic	vaginal cephalic	not C-section	0	0	White British	0	25.99	32	2900	female	1			0	0	1	0	0	0	0	0	0	1		0
1364	42	cephalic	vaginal cephalic	not C-section	0	0	White British	2	19.23	32	3995	male	1			0	0	1	0	0	0	0	0	0	1		0
1365	41	cephalic	vaginal cephalic	not C-section	0	0	White British	2	20.14	39	3930	male	1			0	0	1	0	0	0	0	0	0	1		0
1366	38.5714	cephalic	vaginal cephalic	not C-section	0	0		2	20.96	31	3440	male	0	0	0	0	0	1	0	0	0	0	0	0	0	1	0
1367	37.8571	cephalic	vaginal cephalic	not C-section	0	0	White British	0	24.82	34	3010	female	1			0	0	1	0	0	0	0	0	0	1		0
1368	39.7143	cephalic	vaginal cephalic	not C-section	0	0	White British	3	25.32	30	3040	female	1			0	0	1	0	0	0		0	0	1		0
1369	41.4286	cephalic	vaginal cephalic	not C-section	0	0	White British	1	54.58	32	3405	female	0	0	0	0	0	1	0	0	0	0	0	0	0	1	0
1370	40.2857	cephalic	vaginal cephalic	not C-section	0	0		1	22.79	31	3710	male	1			0	0	1	0	0	0	0	0	0	1		0
1371	41.5714	cephalic	forceps	not C-section	0	0	White British	0	20.57	30	3700	male	0			0	0	1	0	0	0	0	0	0	0		0
1372	40.1429	cephalic	vaginal cephalic	not C-section	0	0	White British	2	27.53	36	4370	male	1			0	0	1	0	0	0	0	0	0	1		0
1373	37.7143	cephalic	c-section	emergency C-section	0	0	White British	2	27.67	31	3590	female	1			0	0	1	0	0	0	0	0	0	1		0
1374	40.4286	cephalic	vaginal cephalic	not C-section	0	0	White British	3	31.53	32	3530	female	0			0	0	1	0	0	0	0	0	0	0		0
1375	40.8571	cephalic	vaginal cephalic	not C-section	0	0	White British	4	32.97	33	3420	male	0			0	0	1	0	0	0	0	0	0	0		0
1376	39.2857	cephalic	vaginal cephalic	not C-section	0	0	White British	5	32.97	35	3080	male	1			0	0	1	0	0	0	0	0	0	1		0
1377	40.2857	cephalic	vaginal cephalic	not C-section	0	0	White British	3	26.18	31	3570	male	1			0	0	1	0	0	0	0	0	0	0		0
1378	41.4286	cephalic	vaginal cephalic	not C-section	0	0	White British	1	19.59	32	3690	female	1			0	0	1	0	0	0	0	0	0	1		0
1379	38.4286	cephalic	vaginal cephalic	not C-section	0	0	White British	0	20.05	30	3335	male	1			0	0	1	0	0	0	0	0	0	0		0
1380	41.1429	cephalic	vaginal cephalic	not C-section	0	0	White British	1	20.05	33	3300	female	1			0	0	1	0	0	0	0	0	0	1		0
1381	41.2857	cephalic	vaginal cephalic	not C-section	0	0	White British	2	28.48	33	4535	male	1			0	0	1	0	0	0	0	0	0	1		0
1382	41.7143	cephalic	vaginal cephalic	not C-section	1	0	White British	3	28.07	33	3855	female	1			0	0	1	0	0	0	1	1	0	1		0
1383	39.4286	cephalic	c-section	elective C-section	0	0	White British	4	28.07	35	3835	female	1			0	0	1	0	0	0	0	0	0	1		0
1384	36.7143	cephalic	forceps	not C-section	0	0		1	32.41	34	2820	male	0			0	0	1	0	0	0	0	0	0	0		0
1385	39.4286	cephalic	vaginal cephalic	not C-section	0	0		2	32.41	37	3080	female	1			0	0	1	0	0	0		0	0	1		0
1386	39.4286	cephalic	vaginal cephalic	not C-section	0	0	Black or Black British Caribbean	2	24.66	32	3435	male	0			0	0	1	0	0	0	0	0	0	0		0
1387	41.4286	cephalic	c-section	emergency C-section	1	0	Asian or Asian British Pakistani	0	31.01	32	3170	female	1			0	0	1	0	0	0	1	1	0	1		0
1388	39.7143	cephalic	vaginal cephalic	not C-section	0	0	White British	1	19.96	35	4260	male	0			0	0	1	0	0	0	0	0	0	0		0
1389	35.4286	cephalic	vaginal cephalic	not C-section	1	0	White British	0	25.01	29	2495	male	0			0	0	1	0	0	0	0	1	0	0		0
1390	40.2857	cephalic	vaginal cephalic	not C-section	0	0		2	28.96	37	3530	female	0			0	0	1	0	0	0	0	0	0	0		0
1391	40.7143	cephalic	vaginal cephalic	not C-section	0	0	White British	1	27.14	31	3550	male	0			0	0	1	0	0	0	0	0	0	0		0
1392	40.1429	cephalic	vaginal cephalic	not C-section	0	0	White British	2	24.29	31	3580	female	0			0	0	1	0	0	0	0	0	0	0		0
1393	39.4286	cephalic	ventouse	not C-section	1	0	White British	1	17.26	34	2715	female	1			0	0	1	0	0	0	0	1	0	1		0
1394	39.7143	cephalic	vaginal cephalic	not C-section	0	0	White British	0	25.36	29	3740	female	0			0	0	1	0	0	0	0	0	0	0		0
1395	40.7143	cephalic	vaginal cephalic	not C-section	0	0	White British	1	24.94	32	4215	male	1			0	0	1	0	0	0	0	0	0	1		0
1396	37.2857	cephalic	c-section	emergency C-section	0	0	Mixed White and Black Caribbean	0	29	31	2260	male	1			0	0	1	0	0	0	0	0	0	1		0
1397	38.1429	cephalic	vaginal cephalic	not C-section	0	0	White British	1	22.54	30	2830	female	1			0	0	1	0	0	0	0	0	0	1		0
1398	41	cephalic	c-section	emergency C-section	0	0	White British	0	33.09	31	3885	male	1			0	0	1	0	0	0	0	0	0	1		0
1399	39.2857	cephalic	vaginal cephalic	not C-section	0	0	White British	1	19.33	28	3100	male	0			0	0	1	0	0	0	0	0	0	0		0
1400	38.7143	cephalic	vaginal cephalic	not C-section	0	0	White British	1	17.76	28	3275	female	0			0	0	1	0	0	0	0	0	0	0		0
1401	38.8571	cephalic	c-section	emergency C-section	0	0	White British	1	24.35	31	3030	male	1			0	0	1	0	0	0	0	0	0	1		0
1402	40.4286	cephalic	vaginal cephalic	not C-section	0	0	White British	1	20.96	35	3470	male	1			0	0	1	0	0	0	0	0	0	1		0
1403	40.7143	cephalic	vaginal cephalic	not C-section	0	0	White British	2	23.37	34	3600	male	1			0	0	1	0	0	0	0	0	0	0		0
1404	40	cephalic	vaginal cephalic	not C-section	0	0	White British	2	24.99	35	3530	female	1			0	0	1	0	0	0	0	0	0	1		0
1405	37.7143	cephalic	vaginal cephalic	not C-section	0	0	White British	1	30.36	37	3160	female	0			0	0	1	0	0	0	0	0	0	0		0
1406	37.7143	breech	c-section	elective C-section	0	0	White British	2	27.91	37	2340	male	1	1	1	0	0	0	0	0	0		0	0	0	1	1
1407	41.1429	cephalic	forceps	not C-section	0	0	White British	0	24.1	33	4210	male	1			0	0	1	0	0	0	0	0	0	0		0
1408	39.2857	cephalic	c-section	emergency C-section	0	0	White British	2	34.95	34	3650	female	1			0	0	1	0	0	0	1	1	0	0		0
1409	39.2857	cephalic	c-section	emergency C-section	0	0	White British	0	28.06	31	2645	male	1			0	0	1	0	0	0	0	0	0	0		0
1410	40.5714	cephalic	vaginal cephalic	not C-section	0	0	White British	2	24.54	30	3260	male	0			0	0	1	0	0	0	0	0	0	0		0
1411	37.1429	cephalic	vaginal cephalic	not C-section	0	0	White British	1	21.64	28	2880	female	1			0	0	1	0	0	0	0	0	0	0		0
1412	38.2857	cephalic	vaginal cephalic	not C-section	0	0	White British	0	37.84	32	2475	male	1			0	0	1	0	0	0	0	0	0	1		0
1413	40.8571	cephalic	c-section	emergency C-section	0	0	White British	1	18.04	35	3440	female	1			0	0	1	0	0	0	0	0	0	1		0
1414	41.4286	cephalic	vaginal cephalic	not C-section	0	0	White British	2	22.1	39	2980	female	0			0	0	1	0	0	0	0	0	0	0		0
1415	29.4286	breech	c-section	emergency C-section	1	0	White British	0	46.88	36	900	female	0			0	0	1	0	1	0	0	1	0	1		1
1416	41.4286	cephalic	vaginal cephalic	not C-section	0	0	White British	0	20.81	32	3754	male	1			0	0	1	0	0	0	0	0	0	1		0
1417	39.5714	cephalic	vaginal cephalic	not C-section	0	0	White British	1	27.18	38	3850	male	0			0	0	1	0	0	0		0	0	0		0
1418	39.1429	cephalic	c-section	emergency C-section	0	0	White British	0	42.58	40	3310	female	1			0	0	1	0	0	0		0	0	1		0
1419	39.7143	cephalic	vaginal cephalic	not C-section	0	0	White British	0	31.39	33	3525	female	1			0	0	1	0	0	0	0	0	0	1		0
1420	36.4286	breech	c-section	emergency C-section	0	0	White British	0	20.31	31	2790	female	1	0	1	1	0	1	0	0	0	0	0	0	1	1	1
1421	40.8571	cephalic	vaginal cephalic	not C-section	0	0	White British	1	29.73	30	3090	female	0			0	0	1	0	0	0	0	0	0	0		0
1422	40.5714	cephalic	vaginal cephalic	not C-section	0	0	White British	1	30.81	31	3795	female	0			0	0	1	0	0	0	0	0	0	0		0
1423	40.2857	cephalic	ventouse	not C-section	0	0	White British	0	35.29	31	3630	female	0			0	0	1	0	0	0	0	0	0	0		0
1424	40.5714	cephalic	forceps	not C-section	0	0	White British	0	22.27	28	3500	female	0			0	0	1	0	0	0	0	0	0	0		0
1425	40.7143	cephalic	ventouse	not C-section	0	0	White British	1	22.27	31	3755	male	1			0	0	1	0	0	0	0	0	0	1		0
1426	41.4286	cephalic	forceps	not C-section	0	0	White British	1	28.73	35	4490	male	0			0	0	1	0	0	0	0	0	0	0		0
1427	41.2857	cephalic	vaginal cephalic	not C-section	0	0	White British	2	26.91	36	4070	female	1			0	0	1	0	0	0	0	0	0	1		0
1428	41.4286	cephalic	c-section	emergency C-section	0	0	White British	0	24.56	37	2410	female	1			0	0	1	0	0	0	0	0	1	1		0
1429	39	cephalic	vaginal cephalic	not C-section	1	0	White British	0	24.09	29	3775	male	0	0	0	0	0	1	0	0	0	0	1	0	0	1	0
1430	40.5714	transverse	c-section	emergency C-section	0	0	White British	3	31.53	29	3740	female	0			0	0	1	0	0	0	0	0	0	0		0
1431	38.8571	cephalic	c-section	emergency C-section	0	0	Black or Black British Caribbean	2	32.39	34	3120	female	1			0	0	1	0	0	0	0	0	0	1		0
1432	39.1429	breech	c-section	elective C-section	0	0	White British	0	26.86	39	3265	female	1	0	1	1	0	1	0	0	0	0	0	0	1	1	1
1433	38.2857	cephalic	c-section	elective C-section	0	0	White British	4	22.84	31	2300	female	1			0	0	1	0	0	0	0	0	1	1		0
1434	40.1429	cephalic	vaginal cephalic	not C-section	0	0	White British	0	32.21	41	3760	male	1			0	0	1	0	0	0	0	0	0	1		0
1435	41.1429	cephalic	vaginal cephalic	not C-section	0	0		0		29	3400	female	0			0	0	1	0	0	0	0	0	0	0		0
1436	38.2857	cephalic	forceps	not C-section	0	0	White British	1	21.63	30	2740	male	1			0	0	1	0	0	0	0	0	0	1		0
1437	40.7143	cephalic	vaginal cephalic	not C-section	0	0	White British	2	31.56	29	2965	female	1			0	0	1	0	0	0	0	0	0	0		0
1438	42.1429	cephalic	vaginal cephalic	not C-section	0	0	White British	3	33.25	30	3780	male	1			0	0	1	0	0	0	0	0	0	1		0
1439	41	cephalic	vaginal cephalic	not C-section	0	0	White British	1	30.88	30	3850	male	1			0	0	1	0	0	0	0	0	0	1		0
1440	41.1429	cephalic	vaginal cephalic	not C-section	0	0	White British	2	20.92	32	4110	female	1			0	0	1	0	0	0	0	0	0	1		0
1441	41	cephalic	vaginal cephalic	not C-section	0	0		1	23.92	30	4550	female	0			0	0	1	0	0	0	0	0	0	0		0
1442	41	cephalic	vaginal cephalic	not C-section	0	0	White British	1	26.96	34	2860	female	1			0	0	1	0	0	0	0	0	0	0		0
1443	40.1429	cephalic	vaginal cephalic	not C-section	0	0	White British	4	27.54	31	3780	female	1			0	0	1	0	0	0	0	0	0	1		0
1444	41.1429	cephalic	vaginal cephalic	not C-section	0	0	White British	1	26.64	33	4165	male	0			0	0	1	0	0	0	0	0	0	0		0
1445	42.1429	cephalic	vaginal cephalic	not C-section	0	0	White British	2	35.76	34	4080	female	1			0	0	1	0	0	0	0	0	0	1		0
1446	40.2857	cephalic	vaginal cephalic	not C-section	1	0	White British	1	34.68	33	4370	male	0			0	0	1	0	0	0	1	1	0	0		0
1447	38.4286	cephalic	c-section	elective C-section	0	0	White British	2	34.68	34	3820	male	1			0	0	1	0	0	0	0	0	0	0		0
1448	41.5714	cephalic	forceps	not C-section	0	0	White British	0	27.29	31	3150	female	1			0	0	1	0	0	0	0	0	0	1		0
1449	38.4286	cephalic	forceps	not C-section	0	0	White British	1	31.99	35	3330	female	1			0	0	1	0	0	0		0	0	0		0
1450	42.2857	cephalic	vaginal cephalic	not C-section	0	0	White British	2	21.85	34	4670	female	1			0	0	1	0	0	0	0	0	0	0		0
1451	39.7143	cephalic	c-section	elective C-section	0	0	White British	1	25.07	34	3080	female	0			0	0	1	0	0	0	0	0	0	0		0
1452	37.8571	cephalic	c-section	emergency C-section	0	0	White British	4	21.3	33	3140	male	1			0	0	1	0	0	0	0	0	0	0		0
1453	41	cephalic	c-section	emergency C-section	0	0	White British	1	33.66	35	4090	female	1			0	0	1	0	0	0	0	0	0	1		0
1454	37.7143	cephalic	vaginal cephalic	not C-section	0	0	White British	0	32.32	31	2900	female	0			0	0	1	0	0	0	0	0	0	0		0
1455	36.4286	cephalic	vaginal cephalic	not C-section	0	0	White British	1	32.32	32	2855	male	1			0	0	1	0	0	0	0	0	0	0		0
1456	42.1429	cephalic	forceps	not C-section	0	0	White British	0	22.39	32	3325	female	0			0	0	1	0	0	0	0	0	0	0		0
1457	37.4286	cephalic	vaginal cephalic	not C-section	0	0	White British	1	21.09	35	3050	female	1			0	0	1	0	0	0	0	0	0	1		0
1458	39.5714	cephalic	vaginal cephalic	not C-section	0	0		4	19.11	36	3920	female	1			0	0	1	0	0	0	0	0	0	0		0
1459	39.8571	cephalic	vaginal cephalic	not C-section	0	0	White British	2	18.87	39	3560	male	1			0	0	1	0	0	0	0	0	0	1		0
1460	40.5714	cephalic	vaginal cephalic	not C-section	0	0	White British	1	27.68	31	3790	female	1			0	0	1	0	0	0	0	0	0	1		0
1461	41.4286	cephalic	vaginal cephalic	not C-section	0	0	White British	1	25.78	33	3180	female	0			0	0	1	0	0	0	0	0	0	0		0
1462	33.8571	cephalic	c-section	emergency C-section	1	1	White British	2	21.89	33	2060	female	0			0	0	1	0	0	0	1	1	0	0		0
1463	38	cephalic	vaginal cephalic	not C-section	0	0	White British	3	20.52	35	2550	female	1			0	0	1	0	0	0	0	0	0	1		0
1464	41.1429	cephalic	vaginal cephalic	not C-section	0	0	White British	4	20.01	33	3540	male	0			0	0	1	0	0	0	0	0	0	0		0
1465	42	cephalic	c-section	emergency C-section	0	0	White British	3	34.58	32	3390	male	0			0	0	1	0	0	0	0	0	0	0		0
1466	39	transverse	c-section	elective C-section	0	0	White British	1	21.59	38	3560	male	0			0	0	1	0	0	0	0	0	0	0		0
1467	41.1429	cephalic	forceps	not C-section	0	0	White British	0	26.51	29	4680	male	0			0	0	1	0	0	0	0	0	0	0		0
1468	41.7143	cephalic	vaginal cephalic	not C-section	0	0	White British	1	28.04	32	3880	female	1			0	0	1	0	0	0	0	0	0	1		0
1469	40.4286	cephalic	vaginal cephalic	not C-section	0	0	White British	0	21.67	28	3790	male	0			0	0	1	0	0	0	0	0	0	0		0
1470	41.2857	cephalic	vaginal cephalic	not C-section	0	0	White British	1	21.96	30	4165	female	1			0	0	1	0	0	0	0	0	0	1		0
1471	39.2857	cephalic	vaginal cephalic	not C-section	0	0	White British	0	24.39	28	3670	male	1			0	0	1	0	0	0	0	0	0	0		0
1472	37.5714	cephalic	c-section	elective C-section	0	0	White British	1	24.39	30	3135	male	1			0	0	1	0	0	0	0	0	0	1		0
1473	39.1429	cephalic	vaginal cephalic	not C-section	0	0	White British	2	36.65	29	3710	male	1			0	0	1	0	0	0	0	0	0	0		0
1474	37.4286	cephalic	c-section	elective C-section	0	0	White British	2	27.32	29	2170	male	1			0	0	1	0	0	0	0	0	1	0		0
1475	37.4286	cephalic	vaginal cephalic	not C-section	0	0	Any other mixed background	0	24.98	39	2710	female	0			0	0	1	0	0	0	0	0	0	0		0
1476	40.8571	cephalic	vaginal cephalic	not C-section	0	0	White British	2	18.55	31	2750	female	1			0	0	1	0	0	0	0	0	0	1		0
1477	39.4286	cephalic	c-section	emergency C-section	0	0	White British	0	33.86	33	3880	male	1			0	0	1	0	0	0	0	0	0	0		0
1478	40.8571	cephalic	vaginal cephalic	not C-section	0	0	White British	2	20.31	33	4250	female	1			0	0	1	0	0	0	0	0	0	1		0
1479	41.1429	cephalic	vaginal cephalic	not C-section	0	0	White British	0	19.1	30	3550	male	1			0	0	1	0	0	0	0	0	0	1		0
1480	38	cephalic	vaginal cephalic	not C-section	0	0	White British	7	24.22	32	3440	female	0			0	0	1	0	0	0	0	0	0	0		0
1481	39.5714	cephalic	vaginal cephalic	not C-section	0	0	White British	8	29.98	34	3860	male	1			0	0	1	0	0	0	0	0	0	1		0
1482	42	cephalic	vaginal cephalic	not C-section	0	0	White British	0	23.95	31	3390	female	1			0	0	1	0	0	0	0	0	0	1		0
1483	39.2857	cephalic	forceps	not C-section	0	0	White British	3	43.26	28	3955	male	1			0	0	1	0	0	0	0	0	0	0		0
1484	38.8571	cephalic	forceps	not C-section	0	0	Any other white background	0	28.87	33	3040	female	1			0	0	1	0	0	0	0	0	0	1		0
1485	40.4286	cephalic	vaginal cephalic	not C-section	0	0	White British	0	23.88	32	3920	male	1			0	0	1	0	0	0	0	0	0	1		0
1486	39.7143	cephalic	c-section	emergency C-section	0	0	White British	0	42.19	29	3065	male	1			0	0	1	0	0	0	0	0	0	0		0
1487	38.1429	cephalic	vaginal cephalic	not C-section	0	0	Black or Black British Caribbean	2	22.46	37	2930	male	1			0	0	1	0	0	0	0	0	0	1		0
1488	41.1429	cephalic	vaginal cephalic	not C-section	0	0	White British	1	29.41	36	4330	female	1			0	0	1	0	0	0	0	0	0	1		0
1489	41.5714	cephalic	forceps	not C-section	0	0	White British	0	21.38	34	3835	female	0			0	0	1	0	0	0	0	0	0	0		0
1490	39	cephalic	c-section	elective C-section	0	0	White British	2	28.57	38	3780	female	0			0	0	1	0	0	0	0	0	0	0		0
1491	38.4286	cephalic	vaginal cephalic	not C-section	0	0	White British	1	21.45	30	3080	female	0			0	0	1	0	0	0	0	0	0	0		0
1492	42	cephalic	ventouse	not C-section	0	0	White British	0	32.32	28	3630	male	0			0	0	1	0	0	0	0	0	0	0		0
1493	40	cephalic	vaginal cephalic	not C-section	0	0	White British	2	34.53	35	3490	female	1			0	0	1	0	0	0	0	0	0	1		0
1494	40.2857	cephalic	vaginal cephalic	not C-section	0	0	White British	3	33.39	36	3820	female	1			0	0	1	0	0	0	0	0	0	1		0
1495	39.8571	cephalic	vaginal cephalic	not C-section	0	0	White British	1	26.26	30	3320	male	1			0	0	1	0	0	0	0	0	0	1		0
1496	39	cephalic	vaginal cephalic	not C-section	0	0	White British	1	25.88	31	3880	female	1			0	0	1	0	0	0	0	0	0	0		0
1497	36.2857	cephalic	forceps	not C-section	0	0	White British	0	24.22	31	3485	male	0			0	0	1	0	0	0	0	0	0	0		0
1498	40	cephalic	vaginal cephalic	not C-section	0	0	White British	1	26.06	34	3565	female	1			0	0	1	0	0	0	0	0	0	1		0
1499	40.7143	cephalic	vaginal cephalic	not C-section	0	0	White British	2	28.98	36	3310	male	1			0	0	1	0	0	0	0	0	0	1		0
1500	40.1429	cephalic	vaginal cephalic	not C-section	0	0	White British	2	33.58	31	3665	female	0			0	0	1	0	0	0	0	0	0	0		0
1501	39.5714	cephalic	vaginal cephalic	not C-section	0	0	White British	2	23.78	34	4020	male	0			0	0	1	0	0	0	0	0	0	0		0
1502	40	cephalic	vaginal cephalic	not C-section	0	0	White British	0	20.96	35	2800	female	1			0	0	1	0	0	0	0	0	0	1		0
1503	40.4286	cephalic	vaginal cephalic	not C-section	0	0	White British	5	28.23	36	3150	female	0			0	0	1	0	0	0	0	0	0	1		0
1504	40.4286	cephalic	vaginal cephalic	not C-section	0	0	White British	0	35.21	34	3770	male	1			0	0	1	0	0	0	0	0	0	0		0
1505	40.5714	cephalic	vaginal cephalic	not C-section	0	0	White British	2	31.63	29	3370	male	0			0	0	1	0	0	0	0	0	0	0		0
1506	39.2857	breech	c-section	emergency C-section	0	0	Asian or Asian British Indian	0	20.58	31	3390	female	1	0	1	1	0	1	0	0	0	0	0	0	1	1	1
1507	41.4286	cephalic	vaginal cephalic	not C-section	0	0	White British	2	22.68	35	4190	male	1			0	0	1	0	0	0	0	0	0	1		0
1508	40.8571	cephalic	c-section	emergency C-section	0	0	Asian or Asian British Indian	1	30.48	34	3950	male	1			0	0	1	0	0	0	0	0	0	1		0
1509	39.5714	cephalic	vaginal cephalic	not C-section	0	0	White British	0	23.17	28	3085	female	1			0	0	1	0	0	0	0	0	0	0		0
1510	38.4286	cephalic	vaginal cephalic	not C-section	0	0	White British	1	25.86	29	3460	female	1			0	0	1	0	0	0	0	0	0	0		0
1511	39.1429	cephalic	c-section	emergency C-section	0	0	White British	0	42.13	36	3570	male	1			0	0	1	0	0	0	0	0	0	1		0
1512	38.5714	cephalic	vaginal cephalic	not C-section	0	0	White British	2	25.39	30	3180	female	0			0	0	1	0	0	0	0	0	0	0		0
1513	41.7143	cephalic	vaginal cephalic	not C-section	0	0	White British	0	28.25	36	3020	female	0			0	0	1	0	0	0	0	0	0	0		0
1514	41.4286	cephalic	vaginal cephalic	not C-section	0	0	White British	1	30.44	38	3100	female	1			0	0	1	0	0	0	0	0	0	1		0
1515	41.1429	cephalic	forceps	not C-section	0	0	White British	0	22.31	30	3100	male	1			0	0	1	0	0	0	0	0	0	1		0
1516	40.7143	cephalic	vaginal cephalic	not C-section	0	0	White British	1	33.53	28	2930	male	1			0	0	1	0	0	0	0	0	0	0		0
1517	40.2857	face	vaginal cephalic	not C-section	0	0		2	22.15	30	3220	female	1			0	0	1	0	0	0	0	0	0	1		0
1518	40.8571	cephalic	c-section	elective C-section	0	0	White British	6	26.56	43	4895	female	1			0	0	1	0	0	0	0	0	0	0		0
1519	41.5714	cephalic	c-section	emergency C-section	0	0		0		29	3260	female	0			0	0	1	0	0	0	0	0	0	0		0
1520	40.8571	cephalic	c-section	emergency C-section	0	0	White British	1	22.31	32	3545	male	1			0	0	1	0	0	0	0	0	0	1		0
1521	39.2857	cephalic	vaginal cephalic	not C-section	0	0	White British	1	24.09	38	3670	male	0			0	0	1	0	0	0	0	0	0	0		0
1522	38.1429	cephalic	c-section	emergency C-section	0	0	White British	0	21.47	38	2940	male	1			0	0	1	0	0	0	0	0	0	0		0
1523	40.2857	cephalic	vaginal cephalic	not C-section	0	0	White British	1	17.21	27	4040	male	0			0	0	1	0	0	0	0	0	0	0		0
1524	38	cephalic	vaginal cephalic	not C-section	0	0	White British	2	32.39	27	3775	male	1			0	0	1	0	0	0	0	0	0	0		0
1525	39.1429	cephalic	c-section	emergency C-section	0	0	White British	1	45.45	28	3730	male	0			0	0	1	0	0	0	0	0	0	0		0
1526	40.2857	cephalic	vaginal cephalic	not C-section	0	0		0	25.54	31	4020	male	1			0	0	1	0	0	0	0	0	0	1		0
1527	39.2857	cephalic	vaginal cephalic	not C-section	0	0	White British	2	22.51	27	3240	male	0			0	0	1	0	0	0	0	0	0	0		0
1528	41.8571	cephalic	vaginal cephalic	not C-section	0	0		0	25.1	31	3780	female	1			0	0	1	0	0	0	0	0	0	1		0
1529	24.7143	cephalic	vaginal cephalic	not C-section	1	0	White British	1	24.02	31	835	male	0			0	0	1	0	0	0	1	1	0	1		0
1530	39.1429	cephalic	vaginal cephalic	not C-section	0	0	White British	2	42.98	31	3065	female	1			0	0	1	0	0	0	0	0	0	0		0
1531	38.8571	cephalic	vaginal cephalic	not C-section	0	0	White British	3	42.98	32	2590	female	1			0	0	1	0	0	0	0	0	0	1		0
1532	40.1429	cephalic	vaginal cephalic	not C-section	0	0	White British	3	26.56	35	3580	male	0			0	0	1	0	0	0	0	0	0	0		0
1533	38.8571	cephalic	vaginal cephalic	not C-section	0	0	Asian or Asian British Bangladeshi	3	25.19	29	3360	female	0			0	0	1	0	0	0	0	0	0	0		0
1534	39.5714	cephalic	vaginal cephalic	not C-section	0	0	Asian or Asian British Bangladeshi	4	25.19	31	3110	female	1			0	0	1	0	0	0	0	0	0	1		0
1535	38.1429	cephalic	vaginal cephalic	not C-section	0	0	White British	0	21.87	29	3005	male	1			0	0	1	0	0	0	0	0	0	0		0
1536	39.7143	cephalic	vaginal cephalic	not C-section	0	0		1	27.97	32	3360	female	0			0	0	1	0	0	0	0	0	0	0		0
1537	40.4286	cephalic	vaginal cephalic	not C-section	0	0	White British	2	33.02	32	3870	male	1			0	0	1	0	0	0	0	0	0	1		0
1538	40	cephalic	forceps	not C-section	0	0	White British	0	20.76	35	3600	female	1			0	0	1	0	0	0	0	0	0	1		0
1539	33.5714	cephalic	c-section	elective C-section	1	0	White British	1	30.09	41	3260	male	0			0	0	1	0	0	0	0	1	0	0		0
1540	33.2857	breech	c-section	emergency C-section	1	0	White British	1	50.77	29	1000	male	0			0	0	1	0	1	0	0	1	1	0		1
1541	41.1429	cephalic	c-section	elective C-section	0	0	White British	2	26.01	31	3250	female	0			0	0	1	0	0	0	0	0	0	0		0
1542	41	cephalic	ventouse	not C-section	0	0	White British	0	23.23	33	2980	female	1			0	0	1	0	0	0	0	0	0	1		0
1543	39.2857	cephalic	vaginal cephalic	not C-section	0	0	White British	1	22.23	29	3190	female	1			0	0	1	0	0	0	0	0	0	0		0
1544	40.2857	cephalic	c-section	emergency C-section	0	0	White British	0	22.32	32	3560	female	1			0	0	1	0	0	0	0	0	0	1		0
1545	40.4286	cephalic	forceps	not C-section	0	0	White British	0	20.81	34	3100	female	1			0	0	1	0	0	0	0	0	0	1		0
1546	39	cephalic	c-section	elective C-section	0	0	White British	3	31.51	29	3810	female	1			0	0	1	0	0	0	0	0	0	0		0
1547	38.5714	cephalic	c-section	elective C-section	0	0	White British	4	33.56	32	4225	male	1			0	0	1	0	0	0	0	0	0	1		0
1548	40	cephalic	forceps	not C-section	0	0	White British	0	31.24	30	3545	male	1			0	0	1	0	0	0	0	0	0	1		0
1549	35.5714	cephalic	c-section	emergency C-section	1	0	White British	2	55.12	32	3272	female	0			0	0	1	0	0	0	0	1	0	1		0
1550	40.5714	cephalic	c-section	elective C-section	0	0	White British	1	25.48	29	3120	female	0			0	0	1	0	0	0	0	0	0	0		0
1551	41.1429	cephalic	vaginal cephalic	not C-section	0	0	White British	1	26.45	32	4055	male	1			0	0	1	0	0	0	0	0	0	1		0
1552	40	cephalic	vaginal cephalic	not C-section	0	0	White British	2	35.08	29	3510	female	1			0	0	1	0	0	0	0	0	0	0		0
1553	37.1429	cephalic	c-section	emergency C-section	0	0	White British	0	34.03	29	4025	male	1			0	0	1	0	0	0	0	0	0	0		0
1554	40.8571	cephalic	vaginal cephalic	not C-section	0	0	White British	1	33.41	28	4255	female	0			0	0	1	0	0	0	0	0	0	0		0
1555	38.2857	cephalic	vaginal cephalic	not C-section	0	0	White British	2	23.05	28	4375	male	1			0	0	1	0	0	0	0	0	0	0		0
1556	39.4286	cephalic	c-section	elective C-section	0	0	White British	2	51.44	30	3760	female	1			0	0	1	0	0	0	0	0	0	0		0
1557	39	cephalic	c-section	elective C-section	0	0	White British	3	51.44	32	3600	female	1			0	0	1	0	0	0	0	0	0	1		0
1558	40.2857	cephalic	vaginal cephalic	not C-section	0	0	White British	2	20.05	34	3390	female	1			0	0	1	0	0	0	0	0	0	1		0
1559	38.1429	breech	c-section	elective C-section	0	0	White British	2	40.04	29	4225	male	1			0	0	1	0	0	0	0	0	0	0		1
1560	38.5714	cephalic	vaginal cephalic	not C-section	0	0	White British	2	22.09	29	3870	male	0			0	0	1	0	0	0	0	0	0	0		0
1561	38.5714	cephalic	vaginal cephalic	not C-section	0	0	White British	3	22.27	34	2705	female	1			0	0	1	0	0	0	0	0	0	1		0
1562	37.4286	cephalic	vaginal cephalic	not C-section	1	1	White British	0	41.03	30	4490	male	1			0	0	1	0	0	0	1	1	0	0		0
1563	39	cephalic	c-section	elective C-section	0	0	White British	1	41.03	32	3635	male	1			0	0	1	0	0	0	0	0	0	1		0
1564	41.4286	cephalic	vaginal cephalic	not C-section	0	0	White British	0	23.35	39	4385	male	0			0	0	1	0	0	0	0	0	0	0		0
1565	41	cephalic	vaginal cephalic	not C-section	0	0	White British	0	23.88	34	3615	female	1			0	0	1	0	0	0	0	0	0	1		0
1566	40.7143	cephalic	c-section	emergency C-section	0	0		0	30.11	31	3490	male	1			0	0	1	0	0	0	0	0	0	1		0
1567	41.5714	cephalic	vaginal cephalic	not C-section	0	0	Asian or Asian British Pakistani	1	26.18	31	3110	female	1			0	0	1	0	0	0	0	0	0	1		0
1568	40.8571	cephalic	forceps	not C-section	0	0	White British	0	20.44	28	3470	female	0			0	0	1	0	0	0	0	0	0	0		0
1569	35.5714	cephalic	vaginal cephalic	not C-section	1	0	White British	1	20.44	31	1550	female	0			0	0	1	0	0	0	0	1	1	1		0
1570	41.4286	cephalic	c-section	elective C-section	0	0	White British	1	29.59	29	3810	female	0			0	0	1	0	0	0	0	0	0	0		0
1571	39	cephalic	c-section	emergency C-section	0	0	White British	1	26.61	32	3830	female	1			0	0	1	0	0	0	0	0	0	1		0
1572	39	cephalic	vaginal cephalic	not C-section	0	0	White British	1	24.28	29	3395	female	1			0	0	1	0	0	0	0	0	0	1		0
1573	40	cephalic	vaginal cephalic	not C-section	0	0	White British	1	22.27	34	3430	female	1			0	0	1	0	0	0	0	0	0	1		0
1574	38.2857	cephalic	c-section	elective C-section	0	0	White British	3	33.3	40	2790	female	1			0	0	1	0	0	0	0	0	0	0		0
1575	40.4286	cephalic	c-section	emergency C-section	0	0	White British	0	25.95	30	3465	female	1			0	0	1	0	0	0	0	0	0	1		0
1576	38.8571	cephalic	vaginal cephalic	not C-section	0	0	White British	2	36.23	29	2670	male	1			0	0	1	0	0	0	0	0	0	1		0
1577	40	cephalic	vaginal cephalic	not C-section	0	0	White British	1	35.49	34	3440	male	1			0	0	1	0	0	0	0	0	0	1		0
1578	35.4286	cephalic	vaginal cephalic	not C-section	0	0	White British	1	42.44	30	2040	female	0			0	0	1	0	0	0	0	0	0	0		0
1579	41.4286	cephalic	forceps	not C-section	0	0	White British	0	24.98	29	4150	female	1			0	0	1	0	0	0	0	0	0	1		0
1580	41	cephalic	ventouse	not C-section	0	0	White British	0	18.07	29	3550	male	0			0	0	1	0	0	0	0	0	0	0		0
1581	39	cephalic	c-section	elective C-section	0	0	White British	3	25.48	28	2880	male	0			0	0	1	0	0	0	0	0	0	0		0
1582	39	cephalic	vaginal cephalic	not C-section	0	0		1	21.07	32	3190	female	0			0	0	1	0	0	0	0	0	0	0		0
1583	38	cephalic	vaginal cephalic	not C-section	0	0	White British	3	26.7	31	4490	male	1			0	0	1	0	0	0	0	0	0	0		0
1584	41.8571	cephalic	vaginal cephalic	not C-section	0	0	White British	4	26.4	39	4070	female	0			0	0	1	0	0	0	0	0	0	0		0
1585	36.1429	cephalic	c-section	elective C-section	0	0	White British	0	28.83	31	2120	female	1			0	0	1	0	0	0	0	0	0	0		0
1586	37.5714	cephalic	c-section	elective C-section	0	0	White British	1	28.83	32	2410	female	0			0	0	1	0	0	0	0	0	0	0		0
1587	38.5714	cephalic	forceps	not C-section	0	0	White British	0	30.35	29	3150	female	1	0	0	0	0	1	0	0	0	0	0	0	0	1	0
1588	40.8571	cephalic	forceps	not C-section	0	0	White British	1	30.35	31	3625	male	1			0	0	1	0	0	0	0	0	0	1		0
1589	39.2857	cephalic	vaginal cephalic	not C-section	0	0	White British	1	27.39	33	3910	male	0			0	0	1	0	0	0	0	0	0	0		0
1590	41.5714	cephalic	c-section	emergency C-section	0	0	White British	1	25.11	31	3715	male	1			0	0	1	0	0	0	0	0	0	1		0
1591	39.1429	cephalic	vaginal cephalic	not C-section	0	0	White British	2	24.24	31	3910	male	1			0	0	1	0	0	0	0	0	0	0		0
1592	41	cephalic	c-section	emergency C-section	0	0	White British	0	29.09	29	4010	male	1			0	0	1	0	0	0	0	0	0	0		0
1593	41.4286	cephalic	c-section	elective C-section	0	0	White British	1	29.09	31	4160	female	1			0	0	1	0	0	0	0	0	0	1		0
1594	40.1429	cephalic	vaginal cephalic	not C-section	0	0	White British	2	26.27	32	3660	female	1			0	0	1	0	0	0	0	0	0	1		0
1595	39.7143	cephalic	c-section	elective C-section	0	0	White British	0	59.69	32	4230	male	1	0	0	0	0	1	0	0	0	0	0	0	0	1	0
1596	39.4286	cephalic	vaginal cephalic	not C-section	0	0	White British	1	27.39	41	3010	male	1			0	0	1	0	0	0	0	0	0	1		0
1597	40.2857	cephalic	ventouse	not C-section	0	0	White British	0	21.03	34	3670	male	0			0	0	1	0	0	0	0	1	0	0		0
1598	39	cephalic	vaginal cephalic	not C-section	0	0	White British	2	19.32	32	3170	female	1			0	0	1	0	0	0	0	0	0	1		0
1599	36	transverse	c-section	emergency C-section	0	0	White British	1	41.24	28	3630	female	1			0	0	1	0	0	0	0	0	0	0		0
1600	40.1429	cephalic	vaginal cephalic	not C-section	0	0	White British	0	27.72	28	3360	female	1			0	0	1	0	0	0	0	0	0	0		0
1601	41	cephalic	vaginal cephalic	not C-section	0	0	White British	1	27.72	31	3575	female	1			0	0	1	0	0	0	0	0	0	1		0
1602	37.4286	cephalic	vaginal cephalic	not C-section	1	0	White British	0	18.83	31	2835	male	1			0	0	1	0	0	0	0	1	0	1		0
1603	40.8571	cephalic	vaginal cephalic	not C-section	0	0	White British	2	22.31	37	4990	male	1			0	0	1	0	0	0	0	0	0	1		0
1604	40	cephalic	vaginal cephalic	not C-section	0	0	White British	0	24.54	33	3730	female	1			0	0	1	0	0	0	0	0	0	1		0
1605	40.7143	cephalic	forceps	not C-section	0	0	White British	0	24.52	31	3200	female	1			0	0	1	0	0	0	0	0	0	0		0
1606	38.5714	cephalic	vaginal cephalic	not C-section	0	0	White British	0	27.48	30	3550	male	1			0	0	1	0	0	0	0	0	0	1		0
1607	40.2857	cephalic	vaginal cephalic	not C-section	0	0	Black or Black British Caribbean	1	21.71	32	4070	male	1			0	0	1	0	0	0	0	0	0	1		0
1608	40	cephalic	forceps	not C-section	0	0	White British	0	19.03	33	3515	female	1			0	0	1	0	0	0	0	0	0	1		0
1609	40.8571	cephalic	vaginal cephalic	not C-section	0	0	White British	1	21.19	34	3410	male	1			0	0	1	0	0	0	0	0	0	1		0
1610	41.5714	cephalic	forceps	not C-section	0	0	White British	0	22.31	31	3790	male	0			0	0	1	0	0	0	0	0	0	0		0
1611	39	cephalic	c-section	elective C-section	0	0	White British	0	22.31	32	3900	male	1			0	0	1	0	0	0	0	0	0	1		0
1612	37.1429	cephalic	c-section	elective C-section	0	0		1	20.59	29	3440	male	0			0	0	1	0	0	0	0	0	0	0		0
1613	40.2857	cephalic	forceps	not C-section	0	0	White British	0	19.1	31	3125	female	0			0	0	1	0	0	0	0	0	0	0		0
1614	41.1429	cephalic	vaginal cephalic	not C-section	0	0	White British	2	22.53	31	4025	male	0			0	0	1	0	0	0	0	0	0	0		0
1615	39.7143	cephalic	forceps	not C-section	0	0	White British	0	26.31	32	3470	male	1			0	0	1	0	0	0	0	0	0	1		0
1616	38	cephalic	vaginal cephalic	not C-section	0	0	White British	2	19.83	34	2570	male	1			0	0	1	0	0	0	0	0	0	0		0
1617	40.1429	cephalic	vaginal cephalic	not C-section	0	0		0		35	3620	male	0			0	0	1	0	0	0	0	0	0	0		0
1618	39.2857	cephalic	vaginal cephalic	not C-section	0	0	White British	1	28.28	37	3980	male	1			0	0	1	0	0	0	0	0	0	1		0
1619	41.1429	cephalic	c-section	emergency C-section	0	0	White British	0	21.77	31	3430	male	0			0	0	1	0	0	0	0	0	0	0		0
1620	42.1429	cephalic	forceps	not C-section	0	0		0	22.86	29	4240	male	0			0	0	1	0	0	0	0	0	0	0		0
1621	41.4286	cephalic	vaginal cephalic	not C-section	0	0		1	22.86	32	3535	female	1			0	0	1	0	0	0	0	0	0	1		0
1622	40.5714	cephalic	vaginal cephalic	not C-section	0	0	White British	2	21.79	31	3500	female	0			0	0	1	0	0	0	0	0	0	0		0
1623	40.5714	cephalic	vaginal cephalic	not C-section	0	0	White British	1	29.41	31	4060	female	0			0	0	1	0	0	0	0	0	0	0		0
1624	41.8571	cephalic	forceps	not C-section	0	0	White British	0	30.68	33	4045	male	1			0	0	1	0	0	0	0	0	0	1		0
1625	39.5714	cephalic	c-section	elective C-section	0	0	White British	2	23.41	36	4220	male	1			0	0	1	0	0	0	0	0	0	1		0
1626	40.1429	cephalic	c-section	emergency C-section	0	0	White British	0	21.53	39	3330	female	1			0	0	1	0	0	0	0	0	0	1		0
1627	41.5714	cephalic	vaginal cephalic	not C-section	0	0	White British	0	24.81	32	3910	male	0			0	0	1	0	0	0	0	0	0	0		0
1628	41.2857	cephalic	vaginal cephalic	not C-section	0	0	White British	1	24.81	34	4070	male	1			0	0	1	0	0	0	0	0	0	1		0
1629	40.8571	cephalic	forceps	not C-section	1	0	White British	0	37.38	31	3580	female	0			0	0	1	0	0	0	0	1	0	0		0
1630	33.8571	cephalic	vaginal cephalic	not C-section	0	0	White British	1	20.08	29	2395	male	0			0	0	1	0	0	0	0	0	0	0		0
1631	39.5714	cephalic	c-section	elective C-section	0	0	White British	1	36.61	29	5145	male	1			0	0	1	0	0	0	0	0	0	0		0
1632	39.8571	cephalic	c-section	emergency C-section	0	0	White British	0	31.26	32	3995	male	1			0	0	1	0	0	0	0	0	0	1		0
1633	41.1429	cephalic	c-section	emergency C-section	0	0	White British	0	32.39	31	3390	female	1			0	0	1	0	0	0	0	0	0	1		0
1634	41.1429	cephalic	vaginal cephalic	not C-section	0	0	White British	3	31.55	30	4450	female	1			0	0	1	0	0	0	0	0	0	1		0
1635	39.1429	cephalic	vaginal cephalic	not C-section	0	0	White British	0	28.52	29	3350	male	1			0	0	1	0	0	0	0	0	0	0		0
1636	37.5714	cephalic	c-section	emergency C-section	0	0	White British	1	22.81	24	2250	female	1			0	0	1	0	0	0	0	0	0	0		0
1637	38.5714	cephalic	vaginal cephalic	not C-section	0	0	White British	5	30.49	44	3355	male	1			0	0	1	0	0	0	0	0	0	0		0
1638	37.4286	cephalic	vaginal cephalic	not C-section	0	0	White British	1	23.14	29	3245	female	0			0	0	1	0	0	0	0	0	0	0		0
1639	35.2857	breech	c-section	emergency C-section	0	0	White British	0	29.05	30	2810	male	1			0	0	1	0	0	0	0	0	0	1		1
1640	40.5714	cephalic	vaginal cephalic	not C-section	0	0	White British	0	20.2	29	3520	male	1			0	0	1	0	0	0	0	0	0	0		0
1641	39.2857	cephalic	vaginal cephalic	not C-section	0	0	White British	1	20.2	31	2940	female	1			0	0	1	0	0	0	0	0	0	1		0
1642	40.2857	cephalic	vaginal cephalic	not C-section	0	0	White British	1	19.31	31	2975	male	0			0	0	1	0	0	0	0	0	0	0		0
1643	40.8571	cephalic	forceps	not C-section	0	0		0		31	3655	male	1			0	0	1	0	0	0	0	0	0	1		0
1644	40.1429	cephalic	vaginal cephalic	not C-section	0	0		1	29.58	29	4100	female	0			0	0	1	0	0	0	0	0	0	0		0
1645	40.4286	cephalic	vaginal cephalic	not C-section	0	0	White British	1	26.45	33	4440	male	0			0	0	1	0	0	0	0	0	0	0		0
1646	39	breech	c-section	elective C-section	0	0	White British	0	27.89	30	3800	male	1	0	1	1	0	1	0	0	0	0	0	0	0	1	1
1647	38.5714	cephalic	c-section	elective C-section	0	0		1	26.67	33	3665	female	1			0	0	1	0	0	0	0	0	0	1		0
1648	39.1429	cephalic	c-section	elective C-section	0	0	White British	3	31.25	29	2620	female	0			0	0	1	0	0	0	0	0	0	0		0
1649	40.8571	cephalic	c-section	elective C-section	0	0	White British	1	38.72	28	3220	female	0			0	0	1	0	0	0	0	0	0	0		0
1650	41.2857	cephalic	c-section	elective C-section	0	0	White British	1	39.87	29	3550	male	0			0	0	1	0	0	0	0	0	0	0		0
1651	37.4286	cephalic	vaginal cephalic	not C-section	0	0	White British	2	19.13	29	2910	female	0			0	0	1	0	0	0	0	0	0	0		0
1652	40.1429	cephalic	vaginal cephalic	not C-section	0	0	White British	0	24.28	30	3480	female	1			0	0	1	0	0	0	0	0	0	1		0
1653	39.1429	breech	c-section	elective C-section	0	0	White British	2	32.82	27	4345	male	1	1	1	0	0	0	0	0	0	0	0	0	0	1	1
1654	39.5714	cephalic	c-section	elective C-section	1	0	White British	3	32.82	30	4340	male	1			0	0	1	0	0	0	0	1	0	1		0
1655	41.8571	cephalic	vaginal cephalic	not C-section	0	0	White British	1	24.63	27	2950	male	1			0	0	1	0	0	0	0	0	0	0		0
1656	38.2857	cephalic	vaginal cephalic	not C-section	0	0	White British	3	29.14	29	4010	male	0			0	0	1	0	0	0	0	0	0	0		0
1657	41.2857	cephalic	vaginal cephalic	not C-section	0	0	White British	4	27.6	32	4705	male	1			0	0	1	0	0	0	0	0	0	1		0
1658	38	cephalic	vaginal cephalic	not C-section	1	0	White British	1	35.06	29	2690	male	1			0	0	1	0	0	0	0	1	0	1		0
1659	40.1429	cephalic	vaginal cephalic	not C-section	0	0	White British	2	24.39	32	3015	male	1			0	0	1	0	0	0	0	0	0	1		0
1660	40.8571	cephalic	vaginal cephalic	not C-section	0	0	White British	1	33.69	29	3645	female	0	0	0	0	0	1	0	0	0	0	0	0	0	1	0
1661	39.1429	cephalic	c-section	elective C-section	0	0	White British	1	26.22	28	3360	female	0			0	0	1	0	0	0	0	0	0	0		0
1662	39	cephalic	vaginal cephalic	not C-section	0	0	White British	2	21.72	30	3700	female	1			0	0	1	0	0	0	0	0	0	1		0
1663	40.5714	cephalic	c-section	emergency C-section	0	0	White British	1	24.84	28	3150	male	0			0	0	1	0	0	0	0	0	0	0		0
1664	39	cephalic	c-section	elective C-section	0	0	White British	2	24.84	30	3090	male	0			0	0	1	0	0	0	0	0	0	0		0
1665	39	cephalic	c-section	elective C-section	0	0	White British	4	24.84	32	3155	male	1			0	0	1	0	0	0	0	0	0	1		0
1666	39	cephalic	forceps	not C-section	0	0	White British	0	23.15	28	3610	male	0			0	0	1	0	0	0	0	0	0	0		0
1667	28.2857	breech	vaginal breech	not C-section	1	0	White British	0	34.06	28	1230	male	0			0	0	1	0	1	0	0	1	0	0		1
1668	39.5714	cephalic	forceps	not C-section	0	0	White British	1	33.82	30	4150	female	1			0	0	1	0	0	0	0	0	0	1		0
1669	39.4286	cephalic	vaginal cephalic	not C-section	0	0	White British	0	21.7	33	3280	female	1			0	0	1	0	0	0	0	0	0	1		0
1670	35.1429	cephalic	c-section	emergency C-section	1	0	White British	5	23.84	41	2630	male	0			0	0	1	0	0	0	0	1	0	1		0
1671	41.2857	cephalic	ventouse	not C-section	0	0	White British	0	38.58	29	3290	female	1	0	1	1	1	1	0	0	0	0	0	0	0	1	1
1672	40	cephalic	forceps	not C-section	0	0	White British	0	24.95	30	3730	male	0			0	0	1	0	0	0	0	0	0	0		0
1673	36.2857	cephalic	vaginal cephalic	not C-section	0	0	White British	1	27.42	28	2900	female	0			0	0	1	0	0	0	0	0	0	0		0
1674	41.2857	cephalic	ventouse	not C-section	0	0	White British	0	24.8	30	3975	female	1			0	0	1	0	0	0	0	0	0	1		0
1675	39.7143	cephalic	vaginal cephalic	not C-section	0	0	White British	1	20.57	28	3380	male	1	1	0	0	0	0	0	0	0	0	0	0	0	1	0
1676	40.8571	cephalic	vaginal cephalic	not C-section	0	0	White British	1	24.16	30	3870	male	1			0	0	1	0	0	0	0	0	0	1		0
1677	41	cephalic	vaginal cephalic	not C-section	0	0	White British	0	27.43	31	3460	female	0			0	0	1	0	0	0	0	0	0	0		0
1678	40.1429	cephalic	ventouse	not C-section	0	0	White British	0	19.78	28	2445	female	1			0	0	1	0	0	0	0	0	1	0		0
1679	38.1429	cephalic	vaginal cephalic	not C-section	0	0	White British	1	19.78	31	2910	male	1			0	0	1	0	0	0	0	0	0	1		0
1680	41.4286	cephalic	c-section	emergency C-section	0	0	White British	0	25.26	31	4195	male	0			0	0	1	0	0	0	0	0	0	0		0
1681	40.4286	cephalic	c-section	elective C-section	0	0	White British	1	27.4	33	4105	female	1			0	0	1	0	0	0	0	0	0	1		0
1682	39.4286	cephalic	vaginal cephalic	not C-section	0	0	White British	4	28.35	27	3630	male	1			0	0	1	0	0	0	0	0	0	0		0
1683	39	cephalic	vaginal cephalic	not C-section	0	0	White British	5	28.35	29	3290	female	1			0	0	1	0	0	0	0	0	0	1		0
1684	38.5714	cephalic	forceps	not C-section	0	0	White British	0	22.66	28	2910	male	0			0	0	1	0	0	0	0	0	0	0		0
1685	39	cephalic	c-section	elective C-section	0	0	White British	0	23.24	29	3665	male	1			0	0	1	0	0	0	0	0	0	0		0
1686	39.2857	cephalic	c-section	elective C-section	0	0	White British	1	23.24	30	3260	female	1			0	0	1	0	0	0	0	0	0	1		0
1687	39.1429	cephalic	vaginal cephalic	not C-section	0	0	White British	4	23.32	31	3400	male	1			0	0	1	0	0	0	0	0	0	1		0
1688	41.7143	cephalic	forceps	not C-section	0	0	White British	0	22.19	28	3630	male	0			0	0	1	0	0	0	0	0	0	0		0
1689	40	cephalic	c-section	elective C-section	0	0	White British	2	25.81	30	4140	female	0			0	0	1	0	0	0	0	0	0	0		0
1690	40.2857	cephalic	forceps	not C-section	0	0	White British	3	25.34	34	3560	male	0			0	0	1	0	0	0	0	0	0	0		0
1691	40	cephalic	vaginal cephalic	not C-section	0	0	White British	2	21.16	37	4220	male	1			0	0	1	0	0	0	0	0	0	1		0
1692	40.2857	cephalic	vaginal cephalic	not C-section	0	0	White British	2	23.42	32	3080	female	1			0	0	1	0	0	0	0	0	0	1		0
1693	41	cephalic	vaginal cephalic	not C-section	0	0	White British	1	23.25	39	3965	female	1			0	0	1	0	0	0	0	0	0	1		0
1694	39.2857	cephalic	vaginal cephalic	not C-section	0	0	White British	0	21.51	29	3155	male	1			0	0	1	0	0	0	0	0	0	1		0
1695	39.5714	cephalic	vaginal cephalic	not C-section	0	0	White British	0	24.06	29	3950	male	1			0	0	1	0	0	0	0	0	0	0		0
1696	29.7143	cephalic	vaginal cephalic	not C-section	1	0	White British	0	25.56	30	1560	male	0			0	0	1	0	0	0	0	1	0	1		0
1697	41	cephalic	vaginal cephalic	not C-section	0	0	White British	1	24.77	27	3470	male	0			0	0	1	0	0	0	0	0	0	0		0
1698	38.2857	breech	c-section	emergency C-section	0	0	White British	0	27.56	28	3520	female	1			0	0	1	0	0	0	0	0	0	0		1
1699	39	cephalic	c-section	elective C-section	0	0	White British	1	27.56	31	3500	female	1			0	0	1	0	0	0	0	0	0	1		0
1700	42	cephalic	forceps	not C-section	0	0	White British	0	25.69	35	3935	male	1			0	0	1	0	0	0	0	0	0	1		0
1701	41.4286	cephalic	vaginal cephalic	not C-section	0	0	White British	0	21.06	31	4000	female	0			0	0	1	0	0	0	0	0	0	0		0
1702	39.7143	cephalic	vaginal cephalic	not C-section	0	0	White British	1	23.52	31	3090	male	1			0	0	1	0	0	0	0	0	0	1		0
1703	41	cephalic	vaginal cephalic	not C-section	0	0	White British	0	28.77	32	3840	male	1			0	0	1	0	0	0	0	0	0	1		0
1704	38.7143	cephalic	vaginal cephalic	not C-section	0	0	White British	1	20.2	27	2760	male	1			0	0	1	0	0	0	0	0	0	0		0
1705	41.1429	cephalic	vaginal cephalic	not C-section	0	0		0		36	3630	female	0			0	0	1	0	0	0	0	0	0	0		0
1706	39	cephalic	c-section	elective C-section	0	0	White British	2	40.77	29	3240	female	0			0	0	1	0	0	0	0	0	0	0		0
1707	40	cephalic	vaginal cephalic	not C-section	0	0	White British	1	23.23	27	3290	male	1			0	0	1	0	0	0	0	0	0	0		0
1708	39.7143	cephalic	c-section	elective C-section	0	0	White British	3	34.87	33	3480	male	1			0	0	1	0	0	0	0	0	0	0		0
1709	40.5714	cephalic	forceps	not C-section	0	0	White British	0	20.76	32	4110	male	1			0	0	1	0	0	0	0	0	0	1		0
1710	41.4286	cephalic	vaginal cephalic	not C-section	0	0	White British	0	27.38	27	2960	male	1			0	0	1	0	0	0	0	0	0	0		0
1711	42.2857	cephalic	c-section	emergency C-section	0	0	Black or Black British African	0	29.83	31	3660	female	1			0	0	1	0	0	0	0	0	0	1		0
1712	40.5714	cephalic	vaginal cephalic	not C-section	0	0	White British	0	19.92	28	3510	male	0			0	0	1	0	0	0	0	0	0	0		0
1713	41.8571	cephalic	vaginal cephalic	not C-section	0	0	White British	1	19.92	30	3590	female	1			0	0	1	0	0	0	0	0	0	1		0
1714	37.4286	breech	c-section	emergency C-section	1	0	White British	0	25.65	28	3395	female	0			0	0	1	0	1	0	0	1	0	0		1
1715	39	cephalic	vaginal cephalic	not C-section	0	0	White British	6	17.69	33	2645	male	0			0	0	1	0	0	0	0	0	0	0		0
1716	40.5714	cephalic	forceps	not C-section	0	0	White British	0	24.65	27	4050	female	0			0	0	1	0	0	0	0	0	0	0		0
1717	34	cephalic	c-section	emergency C-section	1	0	White British	1	45.28	30	2080	male	0			0	0	1	0	0	0	0	1	0	1		0
1718	38.8571	cephalic	vaginal cephalic	not C-section	1	0	White British	0	21.24	33	3120	female	1			0	0	1	0	0	0	0	1	0	1		0
1719	38.5714	cephalic	vaginal cephalic	not C-section	0	0	White British	0	31.24	30	3050	female	1			0	0	1	0	0	0	0	0	0	1		0
1720	41.1429	cephalic	forceps	not C-section	0	0	White British	0	30.84	32	3445	male	1			0	0	1	0	0	0	0	0	0	1		0
1721	39.7143	cephalic	c-section	elective C-section	0	0	White British	1	25.35	34	4520	male	0			0	0	1	0	0	0	0	0	0	0		0
1722	41	cephalic	vaginal cephalic	not C-section	0	0	White British	0	22.31	31	4020	male	1			0	0	1	0	0	0	0	0	0	1		0
1723	42	cephalic	vaginal cephalic	not C-section	1	0	White British	0	20.32	30	3990	male	1			0	0	1	0	0	0	1	1	0	1		0
1724	40.7143	cephalic	vaginal cephalic	not C-section	0	0		2	27.36	30	3545	female	0			0	0	1	0	0	0	0	0	0	0		0
1725	40.5714	cephalic	vaginal cephalic	not C-section	0	0		3	27.36	32	4140	male	1	0	0	0	0	1	0	0	0	0	0	0	1	1	0
1726	41.8571	cephalic	vaginal cephalic	not C-section	0	0	White British	2	21.23	36	3750	male	1			0	0	1	0	0	0	0	0	0	1		0
1727	39.1429	cephalic	c-section	emergency C-section	0	0		0		31	2960	female	1			0	0	1	0	0	0	0	0	0	1		0
1728	37.4286	cephalic	c-section	emergency C-section	0	0		1	23.15	32	2320	male	1			0	0	1	0	0	0	0	0	0	0		0
1729	40.7143	cephalic	vaginal cephalic	not C-section	0	0	White British	0	23.34	31	3380	male	1			0	0	1	0	0	0	0	0	0	1		0
1730	38	cephalic	vaginal cephalic	not C-section	0	0	White British	3	23.71	45	3300	male	1			0	0	1	0	0	0	0	0	0	0		0
1731	37.8571	cephalic	vaginal cephalic	not C-section	0	0	White British	2	24.33	28	3130	female	0			0	0	1	0	0	0	0	0	0	0		0
1732	40.7143	cephalic	forceps	not C-section	0	0	White British	0	23.03	29	3540	male	1			0	0	1	0	0	0	0	0	0	0		0
1733	39.1429	cephalic	c-section	elective C-section	0	0	White British	1	23.03	33	3455	male	1			0	0	1	0	0	0	0	0	0	1		0
1734	41.5714	cephalic	forceps	not C-section	0	0	White British	0	20.4	27	4000	female	0			0	0	1	0	0	0	0	0	0	0		0
1735	40.1429	cephalic	ventouse	not C-section	0	0	White British	1	20.4	29	3350	male	1			0	0	1	0	0	0	0	0	0	1		0
1736	40.2857	cephalic	vaginal cephalic	not C-section	0	0	White British	1	19.23	28	3795	male	0			0	0	1	0	0	0	0	0	0	0		0
1737	41.5714	cephalic	vaginal cephalic	not C-section	0	0	White British	1	30.76	28	3590	female	0			0	0	1	0	0	0		0	0	0		0
1738	39	cephalic	c-section	elective C-section	0	0	White British	1	23.31	27	3000	female	1			0	0	1	0	0	0	0	0	0	0		0
1739	40.5714	cephalic	forceps	not C-section	0	0	White British	1	26.79	30	5180	female	1			0	0	1	0	0	0	0	0	0	1		0
1740	41.2857	cephalic	vaginal cephalic	not C-section	0	0	White British	2	29.75	28	3500	male	1			0	0	1	0	0	0	0	0	0	0		0
1741	40.5714	cephalic	vaginal cephalic	not C-section	0	0	White British	1	31.53	29	3380	female	1			0	0	1	0	0	0	0	0	0	0		0
1742	39	breech	vaginal breech	not C-section	0	0	White British	4	34.67	33	3710	female	1	0	1	1	0	1	0	0	0	0	0	0	0	1	1
1743	41.2857	cephalic	c-section	emergency C-section	0	0	White British	1	23.67	33	3810	female	0			0	0	1	0	0	0	0	0	0	0		0
1744	37.4286	cephalic	vaginal cephalic	not C-section	0	0	White British	1	23.15	28	3250	male	0			0	0	1	0	0	0	0	0	0	0		0
1745	36.1429	cephalic	c-section	elective C-section	1	0	White British	1	21.67	31	2596	male	1			0	0	1	0	0	0	0	1	0	1		0
1746	30.4286	cephalic	vaginal cephalic	not C-section	1	0	White British	0	20.07	31	1300	male	0			0	0	1	0	0	0	0	1	0	1		0
1747	41	cephalic	vaginal cephalic	not C-section	0	0	White British	0	30.11	31	2550	female	1			0	0	1	0	0	0	0	0	1	1		0
1748	40.4286	cephalic	vaginal cephalic	not C-section	0	0	White British	0	23.32	27	3890	male	0			0	0	1	0	0	0	0	0	0	0		0
1749	40.5714	cephalic	vaginal cephalic	not C-section	0	0	White British	1	25.61	31	3890	female	1			0	0	1	0	0	0	0	0	0	1		0
1750	37.4286	breech	c-section	emergency C-section	0	0		0	20.62	31	2750	male	1	0	1	1	0	1	0	0	0	0	0	0	1	1	1
1751	39	cephalic	c-section	elective C-section	0	0	Asian or Asian British Pakistani	1	21.03	28	2460	female	1			0	0	1	0	0	0	0	0	0	0		0
1752	41.2857	cephalic	forceps	not C-section	0	0	White British	0	23.83	30	3565	male	1			0	0	1	0	0	0	0	0	0	1		0
1753	40.4286	cephalic	forceps	not C-section	0	0	White British	0	22.59	29	3180	female	0			0	0	1	0	0	0	0	0	0	0		0
1754	39.8571	cephalic	vaginal cephalic	not C-section	0	0	White British	1	27.39	31	2980	female	1			0	0	1	0	0	0	0	0	0	1		0
1755	39	cephalic	vaginal cephalic	not C-section	0	0	White British	1	25.04	37	3420	male	1			0	0	1	0	0	0	0	0	0	1		0
1756	40.7143	cephalic	vaginal cephalic	not C-section	0	0		2	28.7	35	3690	female	0			0	0	1	0	0	0	0	0	0	0		0
1757	40.5714	cephalic	vaginal cephalic	not C-section	0	0	White British	1	22.57	31	3440	female	1			0	0	1	0	0	0	0	0	0	1		0
1758	39.4286	cephalic	vaginal cephalic	not C-section	0	0	White British	3	38.71	27	3005	female	1			0	0	1	0	0	0	0	0	0	0		0
1759	41.1429	cephalic	vaginal cephalic	not C-section	0	0	White British	0	20.98	29	3360	male	0			0	0	1	0	0	0	0	0	0	0		0
1760	39.5714	cephalic	vaginal cephalic	not C-section	0	0	White British	0	22.67	27	2710	female	1			0	0	1	0	0	0	0	0	0	0		0
1761	39.5714	cephalic	vaginal cephalic	not C-section	0	0	White British	1	21.5	30	3015	female	1			0	0	1	0	0	0	0	0	0	1		0
1762	31	transverse	c-section	emergency C-section	1	0	White British	0	38.51	28	1050	female	0			0	0	1	0	0	0	0	1	0	0		0
1763	39.7143	cephalic	vaginal cephalic	not C-section	0	0	White British	0	22.48	35	3680	male	0			0	0	1	0	0	0	0	0	0	0		0
1764	41.1429	cephalic	vaginal cephalic	not C-section	1	1	White British	0	25.71	30	3476	male	1			0	0	1	0	0	0	1	1	0	1		0
1765	41.1429	cephalic	vaginal cephalic	not C-section	0	0	White British	1	31.14	30	3840	male	1			0	0	1	0	0	0	0	0	0	1		0
1766	39.4286	cephalic	forceps	not C-section	0	0	White British	0	21.72	30	3480	male	1			0	0	1	0	0	0	0	0	0	1		0
1767	40.2857	cephalic	vaginal cephalic	not C-section	0	0	White British	1	27.82	31	2700	female	0	0	0	0	0	1	0	0	0	0	0	0	0	1	0
1768	39.4286	cephalic	forceps	not C-section	0	0	White British	0	21.5	30	3400	male	0			0	0	1	0	0	0	0	0	0	0		0
1769	39.8571	cephalic	c-section	emergency C-section	0	0	White British	0	22.58	29	3258	male	1			0	0	1	0	0	0	0	0	0	0		0
1770	40.4286	cephalic	vaginal cephalic	not C-section	0	0	White British	2	26.67	28	3840	female	0			0	0	1	0	0	0	0	0	0	0		0
1771	41.2857	cephalic	vaginal cephalic	not C-section	0	0	White British	2	19.36	36	3550	female	0			0	0	1	0	0	0	0	0	0	0		0
1772	37.1429	cephalic	vaginal cephalic	not C-section	0	0	White British	2	29.03	34	3425	male	0			0	0	1	0	0	1		1	0	0		0
1773	38	transverse	c-section	elective C-section	0	0	White British	3	26.4	35	3915	male	1			0	0	1	0	0	0	0	0	0	1		0
1774	40.1429	cephalic	forceps	not C-section	0	0	White British	0	22.64	27	3210	male	0			0	0	1	0	0	0		0	0	0		0
1775	42	cephalic	c-section	emergency C-section	0	0	White British	0	23.31	27	4170	male	1			0	0	1	0	0	0	0	0	0	0		0
1776	39.4286	cephalic	vaginal cephalic	not C-section	0	0	White British	0	20.27	29	3380	male	0			0	0	1	0	0	0	0	0	0	0		0
1777	35.4286	cephalic	vaginal cephalic	not C-section	0	0	White British	0	21	31	2545	male	0			0	0	1	0	0	0	0	0	0	1		0
1778	37.2857	cephalic	vaginal cephalic	not C-section	0	0		0		30	3715	female	1			0	0	1	0	0	0	0	0	0	0		0
1779	40.5714	cephalic	vaginal cephalic	not C-section	0	0	White British	1	23.04	32	4135	female	1			0	0	1	0	0	0	0	0	0	1		0
1780	38.5714	cephalic	c-section	emergency C-section	1	0	White British	0	28.34	29	3485	female	1			0	0	1	0	0	0	0	1	0	1		0
1781	39	breech	c-section	elective C-section	0	0	White British	0	24.24	36	3950	female	1	0	0	1	0	1	0	0	0	0	0	0	1	1	1
1782	40.4286	cephalic	vaginal cephalic	not C-section	0	0	White British	1	23.38	37	3755	female	1			0	0	1	0	0	0	0	0	0	1		0
1783	41	cephalic	vaginal cephalic	not C-section	0	0	White British	2	24.03	39	2820	female	0			0	0	1	0	0	0	0	0	0	0		0
1784	40.4286	cephalic	vaginal cephalic	not C-section	0	0	Asian or Asian British Pakistani	1	20.28	28	3120	female	1			0	0	1	0	0	0	0	0	0	0		0
1785	39.1429	cephalic	vaginal cephalic	not C-section	0	0	Asian or Asian British Pakistani	2	24.09	29	2930	female	1			0	0	1	0	0	0	0	0	0	1		0
1786	41.8571	cephalic	vaginal cephalic	not C-section	0	0	White British	1	24.67	29	3570	male	1			0	0	1	0	0	0	0	0	0	0		0
1787	38.8571	cephalic	vaginal cephalic	not C-section	0	0	White British	0	21.63	29	3400	male	1			0	0	1	0	0	0	0	0	0	1		0
1788	39.7143	cephalic	vaginal cephalic	not C-section	0	0		6	20.08	28	3360	male	1			0	0	1	0	0	0	0	0	0	0		0
1789	39.2857	cephalic	vaginal cephalic	not C-section	1	0	White British	0	20.52	30	2628	female	1			0	0	1	0	0	0	0	1	0	1		0
1790	41.4286	cephalic	vaginal cephalic	not C-section	0	0	White British	1	26.04	28	4460	male	0			0	0	1	0	0	0	0	0	0	0		0
1791	41	cephalic	vaginal cephalic	not C-section	0	0	White British	1	24.01	33	3720	female	0			0	0	1	0	0	0	0	0	0	0		0
1792	41.5714	cephalic	vaginal cephalic	not C-section	0	0	White British	0	25.08	28	3780	male	0			0	0	1	0	0	0	0	0	0	0		0
1793	39.2857	cephalic	vaginal cephalic	not C-section	0	0	White British	1	21.88	33	3060	female	0			0	0	1	0	0	0	1	1	0	0		0
1794	41.8571	cephalic	vaginal cephalic	not C-section	0	0	White British	1	23.11	29	2785	female	0			0	0	1	0	0	0	0	0	0	0		0
1795	39.7143	cephalic	vaginal cephalic	not C-section	0	0	White British	1	21.05	27	2920	female	1			0	0	1	0	0	0		0	0	0		0
1796	38.5714	cephalic	c-section	emergency C-section	0	0	White British	0	36.33	30	3055	female	1			0	0	1	0	0	0	0	0	0	1		0
1797	40.2857	cephalic	vaginal cephalic	not C-section	0	0		5	20.48	31	3800	female	1			0	0	1	0	0	0	0	0	0	1		0
1798	39.4286	cephalic	vaginal cephalic	not C-section	0	0	White British	0	25.63	28	2810	male	0			0	0	1	0	0	0		0	0	0		0
1799	37.5714	breech	c-section	elective C-section	0	0	White British	0	22.14	27	3020	male	1			0	0	1	0	0	0	0	0	0	0		1
1800	41	cephalic	vaginal cephalic	not C-section	0	0	White British	0	31.22	30	3570	male	1			0	0	1	0	0	0	0	0	0	1		0
1801	40.1429	cephalic	vaginal cephalic	not C-section	0	0	White British	0	30.74	33	3555	female	1			0	0	1	0	0	0	0	0	0	0		0
1802	41.4286	cephalic	vaginal cephalic	not C-section	0	0		1	33.71	31	3660	female	0			0	0	1	0	0	0	0	0	0	0		0
1803	39	cephalic	vaginal cephalic	not C-section	0	0	White British	0	19.95	30	2485	male	1			0	0	1	0	0	0	0	0	1	1		0
1804	41.1429	cephalic	vaginal cephalic	not C-section	0	0	Asian or Asian British Pakistani	3	29.18	28	3005	male	0			0	0	1	0	0	0	0	0	0	0		0
1805	39.1429	cephalic	vaginal cephalic	not C-section	0	0	White British	2	37.65	29	3805	female	1	0	0	0	0	1	0	0	0	0	0	0	1	1	0
1806	40.7143	cephalic	vaginal cephalic	not C-section	0	0	White British	2	26.84	28	3750	male	0			0	0	1	0	0	0	0	0	0	0		0
1807	36.4286	cephalic	vaginal cephalic	not C-section	1	0	White British	2	20.54	27	2435	male	1			0	0	1	0	0	0	0	1	0	0		0
1808	41.4286	cephalic	vaginal cephalic	not C-section	0	0	White British	2	21.52	30	3880	male	1			0	0	1	0	0	0	0	0	0	1		0
1809	37.4286	cephalic	vaginal cephalic	not C-section	0	0	White British	0	23.34	29	3620	male	1			0	0	1	0	0	0	0	0	0	1		0
1810	39.8571	cephalic	vaginal cephalic	not C-section	0	0	White British	0	34.01	28	3350	male	0	0	0	0	0	1	0	0	0	0	0	0	0	1	0
1811	38.8571	cephalic	vaginal cephalic	not C-section	0	0	White British	1	35.79	31	3470	male	1			0	0	1	0	0	0	0	0	0	1		0
1812	39.7143	cephalic	vaginal cephalic	not C-section	0	0	White British	0	23.83	31	3170	male	1			0	0	1	0	0	0	0	0	0	1		0
1813	39.8571	cephalic	vaginal cephalic	not C-section	0	0		0	25.76	29	3200	male	0			0	0	1	0	0	0	0	0	0	0		0
1814	37.2857	cephalic	ventouse	not C-section	0	0	White British	0	20.73	34	3035	male	0			0	0	1	0	0	0	0	0	0	0		0
1815	40.4286	cephalic	vaginal cephalic	not C-section	0	0	White British	1	24.46	36	3880	female	1			0	0	1	0	0	0	0	0	0	1		0
1816	40.5714	cephalic	forceps	not C-section	0	0	White British	2	25.72	43	4120	male	1			0	0	1	0	0	0	0	0	0	1		0
1817	41.4286	cephalic	vaginal cephalic	not C-section	0	0	White British	1	24.25	27	4430	male	0			0	0	1	0	0	0	0	0	0	0		0
1818	41.8571	cephalic	vaginal cephalic	not C-section	0	0	White British	1	26.56	30	4090	female	1			0	0	1	0	0	0	0	0	0	1		0
1819	39.7143	cephalic	vaginal cephalic	not C-section	0	0	White British	3	21.23	33	3540	female	0			0	0	1	0	0	0	0	0	0	0		0
1820	40.2857	cephalic	vaginal cephalic	not C-section	0	0	White British	2	29.52	28	4180	female	0			0	0	1	0	0	0	0	0	0	0		0
1821	38.4286	cephalic	forceps	not C-section	0	0	White British	0	30.82	28	2885	female	0			0	0	1	0	0	0	0	0	0	0		0
1822	37.1429	cephalic	c-section	emergency C-section	0	0	White British	1	30.83	30	2500	female	1	0	1	1	1	1	0	0	0	0	0	0	1	1	1
1823	40.7143	cephalic	vaginal cephalic	not C-section	0	0		2	28.52	34	3850	female	1			0	0	1	0	0	0	0	0	0	1		0
1824	39.1429	cephalic	forceps	not C-section	0	0	White British	1	32.03	33	3085	male	1			0	0	1	0	0	0	0	0	0	1		0
1825	39	transverse	c-section	elective C-section	0	0	White British	2	24.61	41	4310	male	1			0	0	1	0	0	0	0	0	0	0		0
1826	37.4286	cephalic	c-section	emergency C-section	0	0	White British	1	19.26	31	3080	male	0			0	0	1	0	0	0		0	0	0		0
1827	41.7143	cephalic	vaginal cephalic	not C-section	0	0	White British	2	22.2	32	4745	male	1			0	0	1	0	0	0	0	0	0	1		0
1828	38.5714	cephalic	vaginal cephalic	not C-section	0	0	White British	2	26.4	32	3470	female	1			0	0	1	0	0	0	0	0	0	1		0
1829	39.8571	cephalic	vaginal cephalic	not C-section	0	0	White British	1	24.54	29	3595	female	1			0	0	1	0	0	0	0	0	0	1		0
1830	39.1429	cephalic	forceps	not C-section	0	0	White British	0	29.41	30	3900	male	1			0	0	1	0	0	0	0	0	0	1		0
1831	41.4286	cephalic	forceps	not C-section	0	0	White British	0	20.9	36	3070	female	1			0	0	1	0	0	0	0	0	0	1		0
1832	38.5714	cephalic	c-section	elective C-section	0	0	White British	2	27.85	37	3780	male	1			0	0	1	0	0	0	0	0	0	0		0
1833	39.7143	cephalic	vaginal cephalic	not C-section	0	0	White British	0	23.44	29	3600	female	1			0	0	1	0	0	0	0	0	0	1		0
1834	39	cephalic	vaginal cephalic	not C-section	0	0	White British	0	21.87	28	3095	female	0			0	0	1	0	0	0	0	0	0	0		0
1835	40.8571	cephalic	vaginal cephalic	not C-section	0	0	White British	1	21.26	30	3820	male	1			0	0	1	0	0	0	0	0	0	1		0
1836	41.1429	cephalic	forceps	not C-section	0	0	White British	0	20.58	38	3725	female	0			0	0	1	0	0	0	0	0	0	0		0
1837	39.5714	cephalic	vaginal cephalic	not C-section	0	0	White British	2	28.67	29	3280	male	1			0	0	1	0	0	0	0	0	0	1		0
1838	37.7143	breech	vaginal breech	not C-section	0	0		0	21.36	27	2700	male	0			0	0	1	0	1	0	0	0	0	0		1
1839	26.4286	cephalic	vaginal cephalic	not C-section	0	0		1	21.36	30	900	male	0			0	0	1	0	0	1		1	0	1		0
1840	39.2857	cephalic	forceps	not C-section	0	0	White British	2	22.58	31	2870	female	1			0	0	1	0	0	0	0	0	0	1		0
1841	38.8571	breech	c-section	emergency C-section	0	0	White British	3	37.2	28	3030	female	1	0	1	1	0	1	1	0	0	0	0	0	0	1	1
1842	38.7143	cephalic	vaginal cephalic	not C-section	0	0	White British	2	18.14	32	3200	female	1			0	0	1	0	0	0	0	0	0	1		0
1843	38.7143	cephalic	vaginal cephalic	not C-section	0	0	White British	0	21.67	29	3180	male	0			0	0	1	0	0	0	0	0	0	0		0
1844	42	cephalic	forceps	not C-section	0	0	White British	0	26.2	35	4950	female	0			0	0	1	0	0	0	0	0	0	0		0
1845	40.7143	cephalic	vaginal cephalic	not C-section	0	0	White British	1	24.36	30	3770	male	1			0	0	1	0	0	0	0	0	0	1		0
1846	41.2857	cephalic	vaginal cephalic	not C-section	0	0	White British	1	21.41	28	4530	female	0			0	0	1	0	0	0	0	0	0	0		0
1847	39.2857	cephalic	c-section	elective C-section	0	0		2	27.41	34	4395	female	0			0	0	1	0	0	0	0	0	0	0		0
1848	40.2857	cephalic	vaginal cephalic	not C-section	0	0		1	23.31	34	3970	female	1			0	0	1	0	0	0	0	0	0	0		0
1849	40.7143	cephalic	vaginal cephalic	not C-section	0	0	White British	2	36.24	27	3520	male	0			0	0	1	0	0	0	0	0	0	0		0
1850	40	cephalic	forceps	not C-section	0	0		1		32	4160	female	1			0	0	1	0	0	0	0	0	0	1		0
1851	41.2857	cephalic	vaginal cephalic	not C-section	0	0		2	26.61	34	4190	female	0			0	0	1	0	0	0	0	0	0	0		0
1852	41.2857	cephalic	vaginal cephalic	not C-section	0	0		2	23.95	34	5210	male	0			0	0	1	0	0	0	0	0	0	0		0
1853	41	cephalic	vaginal cephalic	not C-section	0	0	White British	1	33.43	33	4080	female	0			0	0	1	0	0	0	0	0	0	0		0
1854	41.7143	cephalic	vaginal cephalic	not C-section	1	0	White British	0	40.14	27	3090	male	1			0	0	1	0	0	0	0	1	0	0		0
1855	41.5714	cephalic	vaginal cephalic	not C-section	0	0	White British	1	50.14	30	3595	male	1			0	0	1	0	0	0	0	0	0	1		0
1856	41.4286	cephalic	vaginal cephalic	not C-section	0	0	White British	0	31.53	34	3860	male	0			0	0	1	0	0	0	0	0	0	0		0
1857	41.4286	cephalic	c-section	emergency C-section	0	0	White British	0	33.25	31	4310	male	0			0	0	1	0	0	0	0	0	0	0		0
1858	39.5714	cephalic	vaginal cephalic	not C-section	0	0	White British	1	25.77	37	3505	male	0			0	0	1	0	0	0	0	0	0	0		0
1859	40.2857	cephalic	vaginal cephalic	not C-section	0	0	White British	3	29.55	32	4440	female	1			0	0	1	0	0	0	0	0	0	1		0
1860	40.1429	cephalic	vaginal cephalic	not C-section	0	0	White British	1	30.81	27	3740	female	0			0	0	1	0	0	0	0	0	0	0		0
1861	32.5714	breech	c-section	emergency C-section	1	0	White British	0	32.89	35	1420	female	0			0	0	1	0	1	0	0	1	0	1		1
1862	39.1429	cephalic	vaginal cephalic	not C-section	0	0	White British	0	22.47	27	3440	female	1			0	0	1	0	0	0	0	0	0	0		0
1863	38.1429	breech	c-section	emergency C-section	0	0	White British	1	22.47	31	3280	female	1	0	1	1	0	1	0	0	0	0	0	0	1	1	1
1864	39.8571	cephalic	vaginal cephalic	not C-section	0	0	White British	0	27.89	28	3470	male	0			0	0	1	0	0	0	0	0	0	0		0
1865	38	cephalic	forceps	not C-section	0	0	White British	0	26.35	28	2380	female	1			0	0	1	0	0	0	0	0	0	0		0
1866	37.7143	cephalic	vaginal cephalic	not C-section	0	0	White British	1	24.46	30	2300	female	1			0	0	1	0	0	0	0	0	0	1		0
1867	38.1429	cephalic	vaginal cephalic	not C-section	0	0	White British	3	35.55	29	3065	female	0			0	0	1	0	0	0	0	0	0	0		0
1868	38.4286	cephalic	vaginal cephalic	not C-section	0	0	White British	4	35.55	31	3005	male	1			0	0	1	0	0	0	0	0	0	1		0
1869	39.4286	cephalic	vaginal cephalic	not C-section	0	0	White British	3	32.58	30	2945	female	1			0	0	1	0	0	0	0	0	0	1		0
1870	41.8571	cephalic	vaginal cephalic	not C-section	0	0	White British	0	25.78	35	2940	female	1			0	0	1	0	0	0	0	0	0	0		0
1871	39.2857	cephalic	vaginal cephalic	not C-section	0	0	White British	2	23.15	28	3130	male	1			0	0	1	0	0	0	0	0	0	0		0
1872	37.1429	cephalic	vaginal cephalic	not C-section	0	0	White British	4	32.91	28	1995	female	1			0	0	1	0	0	0	0	0	1	0		0
1873	39.1429	cephalic	vaginal cephalic	not C-section	0	0	White British	5	31.16	30	2930	male	1			0	0	1	0	0	0	0	0	0	1		0
1874	38.1429	cephalic	vaginal cephalic	not C-section	0	0	White British	0	27.74	35	3110	female	1			0	0	1	0	0	0	0	0	0	1		0
1875	40.4286	cephalic	vaginal cephalic	not C-section	0	0	White British	3	25.49	36	3215	male	1			0	0	1	0	0	0	0	0	0	0		0
1876	34.1429	cephalic	c-section	emergency C-section	1	0	White British	1	24.2	30	2124	female	0			0	0	1	0	0	0	0	1	0	1		0
1877	41.5714	cephalic	forceps	not C-section	0	0	White British	0	36.95	29	3390	male	1			0	0	1	0	0	0	0	0	0	1		0
1878	39	cephalic	c-section	elective C-section	0	0	White British	1	27.44	27	3140	male	1			0	0	1	0	0	0	0	0	0	0		0
1879	42	cephalic	c-section	emergency C-section	0	0	White British	0	26.22	38	3240	male	1			0	0	1	0	0	0	0	0	0	1		0
1880	38.8571	cephalic	vaginal cephalic	not C-section	0	0	White British	2	24.54	28	3355	male	1			0	0	1	0	0	0	0	0	0	0		0
1881	39.2857	cephalic	c-section	elective C-section	0	0	White British	1	33.14	29	3640	male	1			0	0	1	0	0	0	0	0	0	0		0
1882	37.7143	cephalic	c-section	emergency C-section	0	0	White British	2	41.7	29	4325	male	1			0	0	1	0	0	0	0	0	0	1		0
1883	41	cephalic	vaginal cephalic	not C-section	0	0	White British	1	25.63	27	4120	male	0			0	0	1	0	0	0	0	0	0	0		0
1884	30.8571	cephalic	forceps	not C-section	1	0		0	21.51	30	1980	female	0			0	0	1	0	0	0	0	1	0	1		0
1885	39.4286	cephalic	c-section	elective C-section	0	0	White British	1	33.86	28	3545	male	1			0	0	1	0	0	0	0	0	0	0		0
1886	40.2857	cephalic	vaginal cephalic	not C-section	0	0	White British	0	31.65	26	3150	female	1			0	0	1	0	0	0		1	0	0		0
1887	34.1429	cephalic	c-section	elective C-section	1	0	White British	2	25.16	27	2144	female	0			0	0	1	0	0	0	0	1	0	0		0
1888	36.7143	cephalic	c-section	elective C-section	0	0		1	17.96	27	1930	male	1			0	0	1	0	0	0	0	0	1	0		0
1889	37.7143	cephalic	vaginal cephalic	not C-section	0	0	White British	0	17.69	29	2960	female	1			0	0	1	0	0	0	0	0	0	1		0
1890	26.1429	cephalic	vaginal cephalic	not C-section	1	0	White British	0	21.51	28	1000	male	0			0	0	1	0	0	0	0	1	0	0		0
1891	39.7143	cephalic	c-section	emergency C-section	0	0	White British	0	32.04	27	3955	male	1			0	0	1	0	0	0	0	0	0	0		0
1892	39	cephalic	c-section	elective C-section	0	0	White British	1	33.26	30	4360	male	1			0	0	1	0	0	0	0	0	0	1		0
1893	39	cephalic	forceps	not C-section	0	0	White British	0	25.35	28	3670	male	0			0	0	1	0	0	0	0	0	0	0		0
1894	40	cephalic	vaginal cephalic	not C-section	0	0	White British	1	25.35	30	4420	female	1			0	0	1	0	0	0	0	0	0	1		0
1895	40.5714	cephalic	vaginal cephalic	not C-section	0	0	White British	2	37.02	30	3910	female	1	0	0	0	0	1	0	0	0	0	0	0	1	1	0
1896	41	cephalic	forceps	not C-section	0	0	White British	0	24.02	27	3530	female	1			0	0	1	0	0	0	0	0	0	0		0
1897	39	cephalic	c-section	elective C-section	0	0	White British	1	24.02	29	4060	male	1			0	0	1	0	0	0	0	0	0	1		0
1898	41.2857	cephalic	vaginal cephalic	not C-section	0	0	White British	1	38.67	27	3860	male	0	0	0	0	0	1	0	0	0	0	0	0	0	1	0
1899	38.5714	cephalic	c-section	emergency C-section	0	0	White British	3	24.99	33	3840	male	1			0	0	1	0	0	0	0	0	0	1		0
1900	42.1429	cephalic	forceps	not C-section	0	0	White British	0	41.35	29	3430	male	1			0	0	1	0	0	0	0	0	0	0		0
1901	40.5714	cephalic	vaginal cephalic	not C-section	0	0	White British	3	30.12	30	3860	male	1			0	0	1	0	0	0	0	0	0	1		0
1902	41.1429	cephalic	vaginal cephalic	not C-section	0	0	White British	2	29.59	30	3190	female	1			0	0	1	0	0	0	0	0	0	1		0
1903	40	cephalic	vaginal cephalic	not C-section	0	0	White British	2	24.46	27	3420	male	1			0	0	1	0	0	0	0	0	0	0		0
1904	36.2857	cephalic	forceps	not C-section	0	0	White British	0	26.83	29	2380	female	1			0	0	1	0	0	0	0	0	0	1		0
1905	33.2857	cephalic	c-section	emergency C-section	1	0	White British	0	21.94	28	1620	male	0			0	0	1	0	0	0	0	1	0	0		0
1906	39	cephalic	c-section	emergency C-section	0	0	White British	0	24.22	30	3510	male	1			0	0	1	0	0	0	0	0	0	1		0
1907	39.1429	cephalic	vaginal cephalic	not C-section	0	0	White British	2	32.56	30	3280	female	1			0	0	1	0	0	0		0	0	1		0
1908	37.2857	cephalic	vaginal cephalic	not C-section	0	0	White British	0	34.05	31	2680	female	1			0	0	1	0	0	0	0	0	0	0		0
1909	41.7143	breech	c-section	emergency C-section	0	0	White British	1	21.36	29	3395	male	1	0	1	1	0	1	1	0	0	0	0	0	1	1	1
1910	40.8571	cephalic	c-section	elective C-section	0	0	White British	0	19.36	29	4390	female	0			0	0	1	0	0	0		0	0	0		0
1911	39.1429	cephalic	c-section	elective C-section	0	0	White British	1	19.76	30	3955	male	1			0	0	1	0	0	0	0	0	0	1		0
1912	40	cephalic	vaginal cephalic	not C-section	0	0	White British	0	21	31	2700	female	0			0	0	1	0	0	0	0	0	0	0		0
1913	42	cephalic	c-section	emergency C-section	1	0	White British	1	25.61	34	2650	male	0			0	0	1	0	0	0	0	1	1	0		0
1914	41.7143	cephalic	forceps	not C-section	0	0	White British	0	28.35	29	3730	male	1			0	0	1	0	0	0	0	0	0	0		0
1915	39.2857	cephalic	vaginal cephalic	not C-section	0	0	White British	1	29.14	31	3380	female	1			0	0	1	0	0	0	0	0	0	1		0
1916	37.2857	cephalic	vaginal cephalic	not C-section	0	0	White British	0	20.2	27	2360	male	0			0	0	1	0	0	0	0	0	0	0		0
1917	41.5714	cephalic	ventouse	not C-section	0	0	White British	0	20.9	27	3790	male	0			0	0	1	0	0	0	0	0	0	0		0
1918	36	cephalic	vaginal cephalic	not C-section	0	0	White British	2	26.22	37	2680	male	0			0	0	1	0	0	0	0	0	0	0		0
1919	39.4286	cephalic	c-section	elective C-section	0	0	White British	1	25.28	31	3400	female	0			0	0	1	0	0	0	0	0	0	0		0
1920	32.2857	breech	c-section	emergency C-section	1	0	White British	2	18.81	36	1955	male	0			0	0	1	0	1	0	0	1	0	0		1
1921	40.2857	cephalic	vaginal cephalic	not C-section	0	0	Any other white background	1	19.72	30	3130	male	0			0	0	1	0	0	0	0	0	0	0		0
1922	39.5714	cephalic	vaginal cephalic	not C-section	0	0	White British	0	21.97	35	3300	male	1			0	0	1	0	0	0	0	0	0	0		0
1923	36.5714	breech	c-section	emergency C-section	0	0	White British	1	21.97	37	2580	female	1			0	0	1	0	0	0	0	0	0	1		1
1924	41.2857	cephalic	vaginal cephalic	not C-section	0	0	White British	0	19.05	27	3410	male	1			0	0	1	0	0	0	0	0	0	0		0
1925	41.8571	cephalic	vaginal cephalic	not C-section	0	0	White British	1	20.58	29	3500	male	0			0	0	1	0	0	0	0	0	0	0		0
1926	42	cephalic	vaginal cephalic	not C-section	0	0	White British	0	36.21	34	4220	female	1			0	0	1	0	0	0	1	1	0	1		0
1927	40.5714	cephalic	vaginal cephalic	not C-section	0	0	White British	1	33.17	30	3970	female	1			0	0	1	0	0	0	0	0	0	1		0
1928	41.4286	cephalic	vaginal cephalic	not C-section	0	0	White British	1	31.48	28	3965	female	0			0	0	1	0	0	0	0	0	0	0		0
1929	39.1429	cephalic	vaginal cephalic	not C-section	0	0	White British	0	22.79	29	3100	female	1			0	0	1	0	0	0	0	0	0	1		0
1930	39.8571	cephalic	vaginal cephalic	not C-section	0	0		2	24.65	34	3305	male	1	0	0	0	0	1	0	0	0	0	0	0	0	1	0
1931	41.2857	cephalic	vaginal cephalic	not C-section	0	0	White British	0	23.29	27	3680	female	1			0	0	1	0	0	0	0	0	0	0		0
1932	37.8571	cephalic	c-section	emergency C-section	0	0	White British	0	25.24	30	4440	male	1			0	0	1	0	0	0	0	0	0	1		0
1933	40.2857	cephalic	vaginal cephalic	not C-section	0	0	White British	1	27.24	27	3880	female	0			0	0	1	0	0	0	0	0	0	0		0
1934	40.8571	cephalic	vaginal cephalic	not C-section	0	0	White British	2	28.23	29	3720	male	1			0	0	1	0	0	0	0	0	0	1		0
1935	42.1429	cephalic	vaginal cephalic	not C-section	0	0		0	29.7	32	3210	female	1			0	0	1	0	0	0	0	0	0	1		0
1936	41.7143	cephalic	vaginal cephalic	not C-section	0	0	White British	0	23.51	28	3380	female	0			0	0	1	0	0	0	0	0	0	0		0
1937	40.4286	cephalic	vaginal cephalic	not C-section	0	0	White British	1	29.68	30	3850	male	1			0	0	1	0	0	0	0	0	0	1		0
1938	38.8571	cephalic	vaginal cephalic	not C-section	0	0	White British	1	21.51	27	3425	male	0			0	0	1	0	0	0	0	0	0	0		0
1939	35	cephalic	vaginal cephalic	not C-section	0	0		5	21.8	38	2130	female	0			0	0	1	0	0	0	0	0	0	1		0
1940	38.4286	cephalic	c-section	emergency C-section	1	0	White British	2	47.66	28	3880	female	0			0	0	1	0	0	0	0	1	0	0		0
1941	33	cephalic	vaginal cephalic	not C-section	1	0	White British	3	47.66	30	2420	male	0			0	0	1	0	0	0	0	1	0	1		0
1942	40.2857	cephalic	vaginal cephalic	not C-section	0	0	White British	0	20.07	32	3760	female	0			0	0	1	0	0	0	0	0	0	0		0
1943	40.8571	cephalic	vaginal cephalic	not C-section	0	0	White British	1	20.07	34	3680	male	1			0	0	1	0	0	0	0	0	0	1		0
1944	38.4286	cephalic	vaginal cephalic	not C-section	0	0	White British	0	22.23	28	3360	female	0			0	0	1	0	0	0	0	0	0	0		0
1945	38.4286	cephalic	vaginal cephalic	not C-section	0	0	White British	0	20.2	30	2940	female	1			0	0	1	0	0	0	0	0	0	1		0
1946	39.5714	cephalic	vaginal cephalic	not C-section	0	0	White British	0	22.51	27	3115	female	0			0	0	1	0	0	0	0	0	0	0		0
1947	38.8571	cephalic	vaginal cephalic	not C-section	0	0	White British	1	22.19	30	3190	male	1			0	0	1	0	0	0	0	0	0	1		0
1948	40.5714	cephalic	forceps	not C-section	0	0	White British	0	26.66	34	3590	female	1			0	0	1	0	0	0	0	0	0	1		0
1949	42	cephalic	vaginal cephalic	not C-section	0	0	White British	0	23.43	29	3250	female	1	0	0	0	0	1	0	0	0	0	0	0	1	1	0
1950	40.5714	cephalic	c-section	emergency C-section	0	0		2		41	2800	female	1			0	0	1	0	0	0	0	1	0	1		0
1951	39.2857	cephalic	vaginal cephalic	not C-section	0	0		0		27	2985	female	0			0	0	1	0	0	0	0	0	0	0		0
1952	40	cephalic	forceps	not C-section	0	0	White British	1	30.3	29	3220	male	1			0	0	1	0	0	0	0	0	0	1		0
1953	39.1429	cephalic	vaginal cephalic	not C-section	0	0	White British	0	25.86	32	3130	male	1			0	0	1	0	0	0	0	0	0	1		0
1954	40.2857	cephalic	vaginal cephalic	not C-section	0	0	White British	0	22.76	31	3050	male	1			0	0	1	0	0	0	0	0	0	1		0
1955	38.4286	cephalic	vaginal cephalic	not C-section	1	0	White British	0	32.82	40	2785	female	0			0	0	1	0	0	0	0	1	0	0		0
1956	37.7143	cephalic	vaginal cephalic	not C-section	0	0	White British	2	18.54	29	2640	female	1			0	0	1	0	0	0	0	0	0	1		0
1957	37	cephalic	vaginal cephalic	not C-section	0	0	White British	3	18.54	30	2650	male	1			0	0	1	0	0	0	0	0	0	1		0
1958	38.8571	cephalic	vaginal cephalic	not C-section	0	0	White British	1	27.4	31	3145	female	1			0	0	1	0	0	0	0	0	0	1		0
1959	40.5714	cephalic	forceps	not C-section	0	0	White British	0	30.86	29	2900	female	1			0	0	1	0	0	0	0	0	0	1		0
1960	41.1429	cephalic	c-section	emergency C-section	0	0	White British	0	21.8	29	3920	male	1			0	0	1	0	0	0	0	0	0	1		0
1961	38.7143	cephalic	forceps	not C-section	0	0	White British	0	22.83	30	2845	male	1			0	0	1	0	0	0	0	0	0	1		0
1962	36.7143	cephalic	vaginal cephalic	not C-section	0	0	White British	2	18.87	32	3130	male	1			0	0	1	0	0	0	0	0	0	0		0
1963	41.2857	cephalic	vaginal cephalic	not C-section	0	0	White British	1	22.85	28	3720	female	1			0	0	1	0	0	0	0	0	0	0		0
1964	38.5714	cephalic	vaginal cephalic	not C-section	0	0	White Irish	0	37.18	28	2815	female	1			0	0	1	0	0	0	0	0	0	0		0
1965	37.8571	cephalic	vaginal cephalic	not C-section	1	0	White Irish	1	37.18	30	3145	male	1			0	0	1	0	0	0	0	1	0	0		0
1966	40	cephalic	vaginal cephalic	not C-section	0	0	White British	1	21.57	30	3060	female	1			0	0	1	0	0	0		0	0	1		0
1967	36.2857	cephalic	vaginal cephalic	not C-section	1	0	White British	2	22.66	27	2045	male	0			0	0	1	0	0	0	0	1	0	0		0
1968	39.2857	cephalic	vaginal cephalic	not C-section	0	0	White British	1	24.22	29	3460	male	1			0	0	1	0	0	0	0	0	0	1		0
1969	42.1429	cephalic	vaginal cephalic	not C-section	0	0	Asian or Asian British Indian	0	38.86	30	4375	male	1			0	0	1	0	0	0	0	0	0	1		0
1970	38.1429	cephalic	forceps	not C-section	0	0	White British	0	33.31	30	3470	male	1			0	0	1	0	0	0	0	1	0	0		0
1971	40.8571	cephalic	vaginal cephalic	not C-section	0	0	White British	1	35.06	32	3885	female	1			0	0	1	0	0	0	0	0	0	1		0
1972	37.8571	cephalic	forceps	not C-section	0	0	White British	0	31.44	29	3750	female	1			0	0	1	0	0	0	0	0	0	0		0
1973	40.8571	cephalic	vaginal cephalic	not C-section	0	0	White British	1	39.7	29	3470	male	1			0	0	1	0	0	0	0	0	0	0		0
1974	38.8571	cephalic	vaginal cephalic	not C-section	0	0	White Irish	2	38.01	31	3695	male	1			0	0	1	0	0	0	0	0	0	1		0
1975	39.1429	cephalic	c-section	elective C-section	0	0	White British	2	48.7	30	3835	male	1			0	0	1	0	0	0	0	0	0	1		0
1976	41.2857	cephalic	forceps	not C-section	0	0	White British	0	19.18	27	4350	female	0			0	0	1	0	0	0	0	0	0	0		0
1977	38.7143	cephalic	vaginal cephalic	not C-section	0	0	White British	1	21.34	28	2850	female	0			0	0	1	0	0	0	0	0	0	0		0
1978	39.4286	cephalic	c-section	emergency C-section	0	0	White British	0	20.45	36	2950	female	1			0	0	1	0	0	0	0	0	0	1		0
1979	35	cephalic	forceps	not C-section	0	0	White British	0	27.02	38	2495	male	0			0	0	1	0	0	0	0	0	0	1		0
1980	40.8571	cephalic	vaginal cephalic	not C-section	0	0	White British	2	23.51	30	4150	female	1			0	0	1	0	0	0	0	0	0	1		0
1981	39.1429	cephalic	c-section	elective C-section	0	0	White British	1	22.22	39	3835	female	1			0	0	1	0	0	0	0	0	0	0		0
1982	40	cephalic	forceps	not C-section	0	0	White British	0	29.51	27	3025	female	0			0	0	1	0	0	0	0	0	0	0		0
1983	40.2857	cephalic	c-section	emergency C-section	0	0	White British	1	29.51	30	3360	female	1			0	0	1	0	0	0	0	0	0	1		0
1984	39.5714	cephalic	vaginal cephalic	not C-section	0	0	White British	1	28.06	29	3330	female	1			0	0	1	0	0	0	0	0	0	1		0
1985	40.4286	cephalic	vaginal cephalic	not C-section	0	0	White British	2	22.81	30	3250	female	1			0	0	1	0	0	0	0	0	0	1		0
1986	40.8571	cephalic	vaginal cephalic	not C-section	0	0	White British	1	30.84	30	3460	male	1			0	0	1	0	0	0	0	0	0	1		0
1987	37.2857	cephalic	ventouse	not C-section	0	0	White British	0	18.59	32	2385	female	1			0	0	1	0	0	0	0	0	0	0		0
1988	40.8571	cephalic	vaginal cephalic	not C-section	0	0	White British	1	17.26	34	3325	female	1			0	0	1	0	0	0	0	0	0	1		0
1989	40.5714	cephalic	vaginal cephalic	not C-section	0	0	Any other white background	2	21.78	29	3220	female	0	0	0	1	1	1	0	0	0	0	0	0	0	1	0
1990	40.4286	cephalic	vaginal cephalic	not C-section	0	0		0		28	3810	male	0			0	0	1	0	0	0	0	0	0	0		0
1991	42	cephalic	vaginal cephalic	not C-section	0	0	White British	1	20.08	29	3550	female	1			0	0	1	0	0	0	0	0	0	1		0
1992	39	breech	c-section	elective C-section	0	0	White British	0	20.23	28	3930	female	1			0	0	1	0	0	0	0	0	0	0		1
1993	41	cephalic	ventouse	not C-section	0	0	White British	3	25.82	33	3980	female	1			0	0	1	0	0	0	0	0	0	1		0
1994	38.1429	cephalic	c-section	elective C-section	1	0	White British	1	28.51	29	2635	female	1			0	0	1	0	0	0	0	1	0	1		0
1995	41.2857	cephalic	vaginal cephalic	not C-section	0	0	White British	1	21.5	32	3255	male	0			0	0	1	0	0	0	0	1	0	0		0
1996	40.5714	cephalic	c-section	emergency C-section	1	0	White British	1	23.2	27	3865	male	0			0	0	1	0	0	0	1	1	0	0		0
1997	38.1429	cephalic	vaginal cephalic	not C-section	0	0	White British	2	25.71	27	3000	female	0			0	0	1	0	0	0	0	0	0	0		0
1998	37	transverse	c-section	emergency C-section	1	0	White British	3	24.38	29	2700	female	1			0	0	1	0	0	0	0	1	0	1		0
1999	41	cephalic	vaginal cephalic	not C-section	0	0	White British	1	26	30	3780	male	0			0	0	1	0	0	0	0	0	0	0		0
[truncated: 27,560 more rows]

## Sheet: Dictionary
Variable name	Explanation
age_at_delivery	Age of mother at time of delivery (yrs)
apgar_7	Apgar score <7 at 5 minutes, binary
babys_mother_ethnic_category	Ethnic category of mother
birthweight	Birthweight (g)
booking_body_mass_index	Body mass index at booking
breech_visit	Attended breech clinic and was breech on arrival, binary
bw_c03	Birthweight <3rd centile, binary
c_section	Ceasarean section classification
cao_1	Composite adverse outcome, binary
delivery_m	Mechanism of delivery
ecv_clinic_attended	ECV clinic attended, binary
ecv_contraind	ECV contraindicated, binary
ecv_declined	ECV declined, binary variable
ecv_done	ECV attempted, binary
ecv_success_all	ECV successful, binary
ga_del_weeks	Gestational age at delivery in weeks
hie_clean	HIE
ID	Unique study ID number
mortality_all	Total extended perinatal mortality, binary
nicu	Admission to NNU
parity	Parity at booking
planned_vbb	Planned vaginal breech birth, binary
pre_post	Pre-universal 36 week scan or post-universal 36 week scan
presentation_clean	Presentation at birth
scan_at_35	Scan at 35+0 or later, binary variable
sex_b	Sex of baby
T3_breech	Breech in third trimester, binary
unknown	Not known to be breech prior to delivery, binary
